# Supplementary material for: NCOR1 Sustains Colorectal Cancer Cell Growth and Protects against Cellular Senescence
Source: Cancers (Basel). 2021 Sep 1;13(17):4414. doi: 10.3390/cancers13174414 (PMC8430780; doi:10.3390/cancers13174414)
Supplement: Supplementary file 1 [file cancers-13-04414-s001.zip]

Archive with 8 entries (8 files):
- TableS1.xlsx
- __MACOSX/._TableS1.xlsx
- TableS2.xlsx
- __MACOSX/._TableS2.xlsx
- TableS3.xlsx
- __MACOSX/._TableS3.xlsx
- Figure S1.pdf
- __MACOSX/._Figure S1.pdf
