# Supplementary material for: NCOR1 Sustains Colorectal Cancer Cell Growth and Protects against Cellular Senescence
Source: Cancers (Basel). 2021 Sep 1;13(17):4414. doi: 10.3390/cancers13174414 (PMC8430780; doi:10.3390/cancers13174414)
Supplement: Supplementary file 1 [file cancers-13-04414-s001.zip › TableS1.xlsx]

## Sheet: Feuil1
gene_symbol	FC	deseq,adj,pvalue
TNS4	200.436	2e-27
CYP39A1	128.623	1.6e-07
MAP9	106.965	2.8e-06
IGJ	96.1357	1.2e-05
MYH1	92.5397	0.018
MYH13	76.6386	0.0073
DEFA5	71.8542	0.00041
RP11-553A10,1,1	70.0834	1.9e-22
RP11-13K12,1,1	66.7178	0.013
RP11-359M6,1,1	66.3029	0.0012
PRAME	66.211	0.00059
SLC14A1	60.6317	0.0012
ANGPT2	55.292	1.8e-17
AP004550,1,1	52.6368	0.0034
ACTC1	50.005	0.0048
XKR6	49.9357	0.0048
ABCA12	49.832	1e-15
COL10A1	49.832	1.9e-09
COL3A1	48.1345	6.5e-38
HCRTR2	42.2535	6e-08
TMSL6	41.8165	0.014
C11orf53	41.5564	0.031
C3AR1	40.1131	5.8e-07
SLAMF7	39.0703	0.019
RP11-277P12,10,1	39.0703	0.019
GHc-362H12,3,1	39.0432	0.02
RP11-59N23,3,1	38.9621	0.02
CLDN24	38.9621	0.02
RP11-1267H10,4,1	38.9621	0.02
RP11-88I21,1,1	36.3529	0.027
RN5S137	36.3277	0.027
GJC3	36.3277	0.028
PLCXD3	36.3277	0.028
RP11-566K8,2,1	36.3277	0.028
RP11-643G16,4,1	36.3277	0.028
FASLG	36.2774	0.028
DSC1	34.6312	4.8e-20
RP11-564C24,1,1	33.6375	0.038
C9orf131	33.6142	0.039
TRAV18	33.6142	0.039
AC067959,1,1	33.5909	0.039
SLC5A4	33.5677	0.039
UGT2B4	33.3127	3.9e-17
B3GALT2	31.823	7.1e-06
RELN	31.233	0.00057
RP11-644C3,1,1	31.0603	9.8e-06
RP11-95M15,1,1	30.9314	2.2e-16
ACTBL2	30.3789	1.1e-10
HTN3	29.5892	1.9e-05
CLDN22	29.5687	1.9e-05
RP5-894H24,3,1	28.3642	1e-11
DSG4	28.0514	2.2e-08
RP11-1069G10,2,1	27.8769	4.1e-11
KRTAP2-3	27.7612	4.3e-20
LGI1	27.3222	5.2e-05
KRT39	26.575	7.3e-05
CXCL5	26.3367	0.00074
RP4-764O22,2,1	25.9022	1.4e-10
RP11-35N6,1,1	25.8663	1.2e-07
CTD-2541M15,1,1	25.6698	9.2e-12
RP4-755D9,1,1	25.0372	0.00014
ACTG2	24.7954	2.9e-08
ZBTB16	24.3357	1.5e-17
BDNF	23.0389	9e-20
IL17B	22.1157	0.00052
RP11-290L1,5,1	22.0698	0.00053
LAMA2	21.6606	3.5e-13
PRR9	21.5408	3e-06
FGF1	21.3328	0.00073
ACTBP1	21.2295	1.4e-06
SPRR3	21.0099	2.6e-08
STAP1	20.5633	0.001
SPP1	20.4496	1.8e-22
MYO3B	20.4496	5e-13
AC064834,1,1	20.1262	0.00018
KBTBD10	19.7941	9.4e-08
PVRL3-AS1	19.2662	1.6e-24
RP11-71G7,1,1	18.8566	9e-05
RP11-206M11,7,1	18.4302	2.2e-14
NPY1R	18.3537	0.003
TRPV6	17.089	1e-52
ASB4	16.9828	1.7e-06
AC019117,1,1	16.8538	1.4e-08
SIRPB2	16.7258	0.00011
DEC1	16.2121	1.7e-59
SLC25A27	16.0333	6.5e-06
RP11-7F17,7,1	16.0111	7e-07
RCC2P5	15.9557	0.043
C12orf36	15.8565	2.3e-14
C9orf84	15.8565	0.00022
TINAG	15.8455	0.0002
GABRA3	15.8126	0.003
RP11-7F17,1,1	15.4657	7.9e-06
RP5-1070A16,1,1	15.3163	0.0095
RHAG	15.2951	0.0096
UBXN10	15.2845	0.0096
UCA1	15.2634	7.5e-19
ACSS3	14.8151	2.6e-13
LPAR6	14.723	4.1e-64
CEACAM5	14.5505	1.8e-32
C7	14.5505	0.013
PLA2G2E	14.5304	8.6e-07
RP1-140K8,5,1	14.45	1.2e-33
GABRB2	14.1037	0.00068
MMP13	14.0646	0.00096
SUN3	13.9288	3.7e-05
TREML2	13.8999	5.2e-09
NLRP10	13.823	0.018
CCDC129	13.6895	5.3e-13
HTN1	13.6422	4.9e-05
CCKAR	13.5292	6e-10
PRICKLE2	13.1866	4.9e-27
GLIPR1	13.1137	4.5e-33
TRPV5	13.1046	7.4e-12
RP11-213H15,3,1	13.0864	0.044
HTR2C	13.0592	0.032
RP11-817J15,2,1	13.0502	5.8e-13
ANXA1	12.8705	1e-27
UGT1A6	12.5969	9.2e-10
TRBV30	12.4321	4.3e-11
KRT17	12.4149	7.2e-06
CNN2P6	12.3805	0.0022
ITGB6	12.3377	1e-35
AKR1C4	12.1678	1.7e-05
RP11-1112C15,1,1	12.0253	1.8e-06
ANGPT1	11.9837	1.2e-105
RP11-709A23,2,1	11.9505	0.0031
MIR568	11.934	2.3e-05
VNN1	11.9257	0.0031
RP11-734I18,1,1	11.9174	0.0031
KRTAP3-1	11.8515	2.2e-12
IGFBP4	11.7697	9.9e-25
RP13-631K18,2,1	11.7615	2.5e-10
C1orf64	11.5514	0.044
ENTPD8	11.5434	7.5e-203
LINC00243	11.5434	0.044
UGT1A3	11.5434	0.044
RP11-281P23,1,1	11.5434	0.044
SLC17A2	11.5354	0.044
RP11-18H21,1,1	11.4082	1.8e-11
SKAP1	11.3845	1.4e-08
BAAT	11.2511	3.4e-12
PLA2G2A	11.2356	2.9e-11
AC096664,3,1	11.1812	1.2e-07
ASB2	11.0502	1.8e-07
DRD5	11.0425	0.0056
NOS3	11.0043	1.2e-07
BMPR1B	10.9056	3e-09
COLEC10	10.8905	9.9e-07
SYTL4	10.883	1.5e-06
F5	10.8528	5e-32
AE000661,37,1	10.8078	1.4e-89
PRR5L	10.7779	0.001
RP11-625L16,1,1	10.7779	0.05
RP11-148B18,3,1	10.7555	5.3e-06
ST8SIA4	10.7331	4.2e-15
CEACAM6	10.7108	6.4e-20
TRAV41	10.696	3e-08
CPHL1P	10.6221	0.0075
GJA10	10.5195	0.0026
NXF3	10.2674	1.8e-13
TLR1	10.1894	0.01
AKNAD1	10.1824	0.01
RP11-469N6,1,1	10.1612	0.01
NAV3	10.105	2.3e-06
RP11-189B4,6,1	10.0422	0.00024
AKAP12	9.99357	7.4e-12
HMGN1P17	9.93831	0.0017
RP11-231E6,1,1	9.93142	0.0018
THSD4	9.86966	7.9e-28
CSF3	9.75404	0.013
OTOA	9.75404	0.013
VCAN	9.74728	3.7e-15
LINC00327	9.74053	1.6e-06
RP5-894H24,2,1	9.72029	5.8e-05
AC027612,2,1	9.68666	0.00093
TMPRSS11E	9.57983	0.00073
RAPGEF4	9.56656	0.00042
AC012668,2,1	9.46761	1.7e-24
PSG2	9.35022	0.02
GS1-600G8,5,1	9.33726	0.00029
FAM71F1	9.33079	0.00056
ADAMTS18	9.00047	5.2e-30
RP1-65P5,5,1	8.9383	0.00018
PSG1	8.88887	0.024
TRAV39	8.88271	0.023
AC007319,1,1	8.88271	0.024
DNAJC5G	8.87656	0.024
GDF3	8.87656	0.024
CCDC147	8.85812	0.024
GPR183	8.74222	5e-05
RP11-495P10,7,1	8.73616	8.3e-06
PSG5	8.62784	0.0013
LY9	8.56231	0.00031
ADAM18	8.55638	8.7e-07
LMO2	8.52087	7.4e-05
ARHGAP6	8.36288	2.4e-14
ZBED2	8.35709	0.00033
NELL2	8.32817	3.7e-07
C5orf27	8.3224	4e-17
AC017060,1,1	8.20214	1.9e-10
EDN1	8.1851	7.4e-12
XXbac-BPG32J3,19,1	8.1851	0.00053
RP11-85M11,2,1	8.12293	3.5e-09
EPHB6	8.06123	2.4e-28
RP11-219G10,3,1	8.02777	0.04
RP11-157I4,4,1	8.02777	0.04
RP11-421L10,1,1	8.01665	8.7e-06
MC5R	8.0111	0.041
RP5-859D4,3,1	8	6.9e-08
KIAA1467	7.97232	2e-111
ARHGDIB	7.95576	3.4e-37
TPPP3	7.91177	9.1e-08
KRT74	7.90081	0.005
ZNF385B	7.87347	0.024
CMAHP	7.87347	0.045
RASGRP3	7.81367	2.3e-43
CGA	7.79203	0.012
RP11-383J24,1,1	7.7597	1.3e-08
MYL7	7.74895	2.4e-05
DKK3	7.72214	2.1e-170
AC019117,2,1	7.71144	2e-17
PART1	7.67411	0.0038
RP11-752G15,8,1	7.60527	0.0012
RP11-867G23,10,1	7.58947	2.5e-07
GNAI1	7.54228	2.5e-13
RP11-169D4,1,1	7.50057	1e-06
CRISP3	7.48499	0.00012
TM4SF18	7.46944	1.2e-05
NYAP2	7.42813	0.005
RYR3	7.39731	0.00022
OSMR	7.39218	0.001
ADAMTS6	7.38706	1.5e-07
CDH2	7.3513	7.5e-11
NCAM1	7.23002	6.5e-05
IL36RN	7.23002	0.00077
RP11-184A2,3,1	7.22001	0.00064
RP11-3B12,1,1	7.215	0.00036
AC141928,1,1	7.20002	6.8e-56
TPRXL	7.19004	0.002
CDH13	7.19004	0.021
TEX11	7.17511	0.021
RP11-254I22,3,1	7.17013	0.021
DDX25	7.15524	0.022
PCDH7	7.13543	9.8e-08
ODAM	7.11567	4.2e-34
PLP1	7.09105	7.3e-12
ECM1	7.06652	5e-76
KCNJ10	7.02744	3.3e-16
RP11-44N11,1,1	7.01771	0.0026
CAPN8	7.00799	2.1e-106
DUSP5	6.97407	2.6e-11
PRKRIRP3	6.97407	0.025
CLIP4	6.9644	1.2e-09
RP11-428C19,6,1	6.89715	0.0011
HYDIN	6.87329	6.2e-06
ERN2	6.86852	0.028
CTD-2175A23,1,1	6.86852	0.028
NCKAP1L	6.81163	0.0034
UGT2B7	6.75053	9.4e-32
SERPINE1	6.7365	1.5e-06
GPR87	6.63916	3.1e-05
GAS7	6.62996	0.039
C11orf92	6.62077	1.4e-28
NELF	6.57504	2.8e-25
AOAH	6.53415	4e-05
C8orf4	6.52962	3e-07
C1QTNF3	6.5251	3.2e-10
KCNH8	6.48003	0.014
PTHLH	6.46657	4.2e-10
HAS2-AS1	6.46657	0.017
TLR7	6.41745	5.3e-14
RP11-553L6,5,1	6.41745	7.6e-10
PAGE4	6.39082	6.9e-06
CTB-47B11,3,1	6.39082	2.5e-05
COL21A1	6.39082	0.0023
AKR1D1	6.37312	9.5e-12
RP3-473B4,3,1	6.35988	7.1e-07
RP11-368J21,3,1	6.35988	0.00039
POU2AF1	6.35107	4.6e-05
BATF	6.3291	0.0005
SP140L	6.32471	3.6e-21
CDK5R2	6.32471	1.1e-08
RP11-184A2,2,1	6.31595	0.0003
CEACAM1	6.24196	8.6e-23
CYP1B1-AS1	6.24196	0.05
AC142293,3,1	6.23764	0.0012
HAS2	6.22037	7.7e-07
LRRC36	6.20315	1.9e-23
LYZ	6.19455	7.4e-18
RP5-1185I7,1,1	6.16457	3.4e-06
RP6-65G23,1,1	6.13048	1.4e-07
NPPB	6.11351	0.00024
HRASLS2	6.08813	7.2e-13
DAAM2	6.0797	0.0038
KCNN2	6.07549	0.0038
CARD16	6.07128	1.6e-09
RP11-403F21,3,1	6.06287	5.7e-05
RP11-59J5,1,1	6.04608	0.023
CAMK2A	6.0377	0.0095
SATB1	6.03352	0.00014
TLR3	6.00016	6.3e-21
GBP1	5.99184	1.3e-18
AC005532,5,1	5.97111	1.3e-07
ENPP5	5.96698	3.4e-23
TRPC6	5.94221	4.1e-07
RP4-607I7,1,1	5.93398	0.00018
WFDC10A	5.92165	1.7e-05
TLR6	5.91345	0.0049
SYTL5	5.89299	2.2e-33
CCR4	5.88483	4.1e-09
TNC	5.86853	5.6e-09
TSSC1-IT1	5.8604	0.012
KCNAB1	5.83608	0.00023
GAD1	5.79577	1.5e-108
RP11-345L23,1,1	5.76772	0.0061
KRBA1	5.76772	0.03
RP11-81H3,2,1	5.7398	0.00029
TXK	5.72391	3.9e-11
SCEL	5.71598	3.3e-19
AC022431,2,1	5.7041	5.6e-09
MSMB	5.67256	1.4e-05
AC015933,2,1	5.67256	0.015
RP11-284F21,7,1	5.65293	0.026
MIR21	5.64902	8.2e-05
RP5-884M6,1,1	5.59834	6.5e-07
MYH15	5.59446	0.0079
RP11-1084J3,3,1	5.57511	0.00087
FYN	5.55197	9.3e-20
RP11-417L14,1,1	5.54044	0.0041
RP11-495P10,8,1	5.5251	1.7e-05
IL15	5.47554	7.8e-10
SNORA14A	5.47554	0.02
RN5S111	5.47174	0.02
KEL	5.43771	0.003
RP11-803F22,1,1	5.43395	0.012
RP11-626G11,1,1	5.4189	0.01
C20orf54	5.41515	1.2e-09
CHI3L1	5.40015	3.2e-51
TNFRSF11B	5.39641	2.8e-09
DNAJC12	5.36657	1.9e-08
AGR3	5.36285	6.5e-16
HIC1	5.348	2.5e-05
FGF9	5.3295	2.1e-06
POU2F3	5.30003	0.048
PVRL4	5.30003	0.048
MAPK8IP2	5.29636	1.2e-46
DEFA6	5.29636	0.049
GIP	5.25613	1.5e-06
HTR2B	5.25613	0.0034
UGT2B10	5.23069	0.00014
DNM3	5.2162	3.3e-06
FAM65B	5.20176	2e-31
HIVEP2	5.18736	2.3e-28
DMRT1	5.14083	0.00033
C6orf168	5.13015	1.4e-07
RP11-1299A16,3,1	5.10532	3.3e-14
IGSF5	5.10532	0.031
XXbac-BPG308K3,5,1	5.10178	0.0021
CD24P4	5.08765	4.3e-17
RP11-6F2,6,1	5.08765	0.031
RP11-59N23,1,1	5.08765	0.031
MMP20	5.08413	0.00022
CTC-255N20,1,1	5.07708	0.032
TRIML2	5.07357	0.00089
C9orf152	5.06654	1.7e-06
AC097065,1	5.00372	0.00015
SCN1B	4.99332	2.8e-23
GJA1	4.98986	0.00012
AC010880,1,1	4.9864	0.0096
IGFL2	4.94167	4e-19
ALDH1A2	4.94167	1.8e-05
CD163L1	4.94167	0.0018
CXCR7	4.92799	2e-16
HOXB6	4.92458	3.4e-44
GBP2	4.91776	2e-08
TPTEP1	4.90754	0.00064
ERMN	4.89735	0.0066
RP11-178D12,1,1	4.89056	1.5e-09
ADRA2A	4.8804	2.3e-05
HMGB1P24	4.87026	0.0069
C5orf46	4.86689	0.00023
ZBTB20	4.86352	2.2e-13
CNN1	4.86352	2.5e-12
ALCAM	4.85341	2.1e-11
TMTC1	4.85341	0.0053
RP1	4.85005	0.0014
MYH4	4.84669	6.8e-06
MYEOV	4.84669	0.0017
AC007405,8,1	4.81321	0.00015
HOXB8	4.80654	5.3e-20
UGT2B15	4.79989	7.8e-07
IGBP1P4	4.77665	0.026
CASP5	4.77004	0.00048
RP11-1391J7,1,1	4.76013	2.4e-09
EGF	4.74037	1.5e-12
LGALS1	4.70437	1.3e-08
HDAC9	4.70437	0.021
JAZF1	4.70111	0.049
TAGLN	4.68484	3.8e-05
QPCT	4.64282	2.7e-60
NRXN3	4.64282	1.3e-33
TMOD2	4.6396	1e-05
C1orf98	4.63317	4.4e-06
RGS5	4.61714	6.5e-24
PDE8B	4.61394	7.2e-17
RP11-95M15,2,1	4.61394	0.032
TPH2	4.58207	2.5e-07
DUSP13	4.56622	3.2e-11
WNT6	4.56305	1e-07
DOCK3	4.55673	1.6e-09
RP11-366L5,1,1	4.54727	7.6e-06
UNC13C	4.52212	0.00024
MMP19	4.51899	1.5e-08
PTPRB	4.47535	1.8e-10
PLXNA2	4.46296	8.5e-52
KRT13	4.45986	0.011
CTD-2005D20,1,1	4.4506	3.3e-07
EDAR	4.44136	3.9e-27
CTD-2258A20,4,1	4.40457	5.8e-05
CARD6	4.38629	2.3e-11
TMCC2	4.38325	3.8e-11
CYTIP	4.38325	0.028
ABCG2	4.38021	3.6e-85
SCN7A	4.37717	0.00025
IRGM	4.37111	0.0016
PLAC1	4.35901	5.6e-42
B3GNT3	4.33791	0.0071
FAM13C	4.31991	0.00017
BCL2L15	4.31093	6.2e-08
HYAL1	4.299	0.0013
DCC	4.299	0.0019
LY6G6C	4.29602	0.00014
COX17P1	4.29007	0.049
RP11-513G11,4,1	4.29007	0.049
SOSTDC1	4.28412	9.1e-11
CCNB3	4.28115	1.6e-20
ITGA10	4.27522	1.7e-10
AC009133,17,1	4.25748	0.021
KLF7	4.25453	0.013
TMC7	4.24569	4.9e-42
CKMT1A	4.21929	0.0037
EGLN3	4.19596	7.9e-10
IMPDH1P10	4.19305	9.4e-06
RSF1-IT1	4.19014	8.1e-06
AB019440,1	4.18144	7.6e-07
FAIM2	4.17854	1.4e-14
ZCCHC12	4.17565	2e-06
NCEH1	4.15544	1.3e-70
LUM	4.15256	8.1e-33
RP11-255B23,4,1	4.15256	1.2e-20
SAMD9L	4.14106	0.00086
CCR7	4.14106	0.039
UGT2B11	4.13819	0.00057
RENBP	4.13532	0.017
DHRS2	4.13246	1.9e-12
CXCL3	4.12387	3.1e-05
GPSM3	4.11816	1.7e-07
TRAM1L1	4.11531	1.2e-06
FTH1P16	4.10961	7.1e-09
AC020571,3,1	4.10676	5.3e-63
PLSCR4	4.10676	6.8e-53
IGSF10	4.09823	7.8e-14
CAB39L	4.09255	4.1e-83
AC006538,1,1	4.09255	1.6e-05
LIPH	4.08688	4.5e-19
ADAM19	4.07839	8.3e-23
OSTM1	4.07556	3.2e-80
LTB	4.07556	0.02
MEX3B	4.06992	6.7e-17
RP11-53M11,3,1	4.06992	2.5e-07
MMD	4.0671	4.4e-85
ETS1	4.06146	0.0084
NEK10	4.04181	0.013
GABRA2	4.03621	5.9e-11
RP11-146N23,1,1	4.03621	0.013
DLG4	4.02224	1.8e-11
PRICKLE2-AS3	4.01389	0.032
TRIM54	4.01111	0.032
HOXB5	4.00555	2.9e-10
SYP	3.99446	7.4e-09
NES	3.9834	7.2e-20
CFLAR-AS1	3.97788	7.3e-05
C1QTNF9B-AS1	3.97512	4.9e-06
ANKRD1	3.97512	7.5e-06
PEAR1	3.96962	1.2e-05
EREG	3.96137	3e-51
TNFSF9	3.96137	1e-19
AC005150,1,1	3.95314	0.011
RP11-550A5,2,1	3.93947	0.00056
MMP7	3.93674	0.016
RNU6-1	3.93674	0.016
LY6G6D	3.91497	0.025
RP1-44A20,4,1	3.90954	0.0013
ADAMTSL2	3.89872	0.0084
LAMC2	3.88523	1.2e-22
PPYR1	3.88523	7.9e-06
PCDHB16	3.88523	0.039
FABP4	3.87985	0.0086
KIAA0319	3.87716	1.6e-15
ISL1	3.87716	0.00017
PTGS2	3.87716	0.00023
RP11-366L20,2,1	3.87716	0.026
RP11-203M5,6,1	3.87716	0.033
ITGA5	3.86642	1.4e-77
CTB-109A12,1,1	3.86642	0.013
ITPRIP	3.84771	1.4e-31
CPEB1	3.84504	0.0015
RUNDC3A	3.82378	0.0024
PCLO	3.82113	9.1e-10
DYDC2	3.81319	0.00084
AC008063,3,1	3.80791	0.031
RP11-278L15,2,1	3.79211	0.00067
CTA-150C2,13,1	3.78161	0.0055
RP11-203H2,1,1	3.77899	0.016
MYOM1	3.76853	2.4e-08
FST	3.7633	0.047
RP4-612B15,3,1	3.7607	0.0025
MASP2	3.7607	0.047
IFI16	3.75809	0.00055
TSPAN8	3.74769	6.5e-78
GLT8D2	3.74769	0.0084
CMKLR1	3.74509	0.024
RASSF9	3.74249	4.5e-09
GADL1	3.74249	0.0003
MATN3	3.7399	2.2e-66
ANKRD22	3.73472	0.025
ZG16B	3.73472	0.025
GLT25D2	3.72955	2.5e-52
PNPLA7	3.72696	1.9e-19
MAPRE2	3.70892	1.7e-35
C1QTNF2	3.70635	0.0002
ADCY10	3.69609	2.6e-13
CCL22	3.69097	0.038
CYR61	3.68586	2.1e-06
RP11-248C1,2,1	3.6833	0.02
C1orf133	3.6782	9.7e-06
RP13-25N22,1,1	3.67565	0.01
GBP5	3.67056	0.01
2014-09-04	3.66802	5.6e-15
C12orf39	3.6604	0.018
RP11-114H23,1,1	3.65026	7e-05
RP11-10O17,1,1	3.64773	4.8e-22
RP11-34F13,2,1	3.64521	2e-06
RP11-365O16,3,1	3.64268	0.03
C12orf74	3.63008	0.03
MCTP1	3.62254	1.2e-12
RP11-645C24,4,1	3.61	0.00029
AL121578,2,1	3.6075	0.00053
ADRA2C	3.57762	7.7e-52
LINC00458	3.57762	0.00043
DES	3.57514	0.00083
PCDHB14	3.56771	6.2e-05
CCDC7	3.56277	1.6e-06
KIRREL-IT1	3.56277	0.02
TCL6	3.5603	1.9e-14
CACNA1E	3.55537	0.0065
FAM26D	3.55291	0.0022
NRAP	3.55045	0.019
RP11-486A14,1,1	3.54799	1.3e-19
DPCR1	3.53816	0.0086
SFTA2	3.53571	1.6e-07
CLGN	3.52348	1.8e-14
HDX	3.5186	0.023
AC078953,1	3.51616	8.1e-05
RASGRF1	3.51616	0.015
ZDHHC1	3.50885	1.6e-19
RP11-70C1,1,1	3.50885	0.029
HRG	3.49914	6.6e-05
KB-1247B1,1,1	3.49671	0.012
FOSB	3.48945	1.8e-14
AC007405,4,1	3.47979	7.8e-34
IL33	3.47979	0.00091
PTCH2	3.47256	1.5e-06
LOH12CR1	3.47015	1.2e-19
RP11-255B23,3,1	3.46775	1.3e-28
THBS1	3.46295	3.2e-14
CALB1	3.46295	8.8e-05
ACSL1	3.46055	1.2e-44
HLA-P	3.45815	0.0006
FREM2	3.45575	8e-20
SLC38A11	3.44857	0.00035
TUBA1A	3.43188	0.0017
CSF1	3.42001	6.7e-11
RP11-627G23,1,1	3.39874	0.0057
SLC6A12	3.39638	1.4e-07
CDKN1A	3.39403	2.9e-41
SEMA5A	3.39403	1.8e-14
CTNNAP1,1	3.38933	0.01
PLEKHH2	3.3776	5.2e-05
TMEM27	3.3776	0.026
TMEM22	3.3566	3.4e-52
TRIM38	3.34963	4.1e-06
RP11-380P13,2,1	3.3473	2e-07
PCDH1	3.34267	5.2e-16
AREG	3.34035	8.9e-40
EMP1	3.33341	1.1e-05
GAL3ST4	3.3311	7.7e-05
AC009495,2,1	3.32879	0.0037
PDLIM3	3.32649	6e-06
GNG2	3.32418	0.014
GDF15	3.32188	2.5e-36
RP11-136O12,2,1	3.32188	0.042
PANX2	3.31728	0.00028
RP11-444D3,1,1	3.30809	0.0087
IER3	3.30351	9.8e-19
SLC5A1	3.29893	0.0015
SLC16A6	3.29893	0.047
GPRC5A	3.2898	9.3e-11
GBP3	3.28752	1.3e-05
S100A3	3.28524	2.8e-08
CHSY3	3.28524	0.00029
USH2A	3.28069	0.0044
PLAT	3.27842	3.4e-06
MYL9	3.27388	3.4e-08
KRT71	3.27161	7.9e-36
CYP3A5	3.27161	2.3e-24
CD274	3.27161	0.00015
LIN7A	3.26934	7.7e-06
ABCA6	3.26708	0.0036
RLN2	3.26255	0.00052
S100P	3.26029	1.4e-06
C6orf223	3.26029	0.0029
RP11-185E8,1,1	3.25803	2.2e-06
PLA1A	3.25803	0.0023
BMP2	3.25126	2.8e-24
C10orf10	3.24901	8.9e-23
ZEB1-AS1	3.24901	2.3e-05
CST4	3.24226	1.2e-05
TRIM29	3.24226	0.011
RPL39P40	3.23104	0.00049
SMOC2	3.22657	3.1e-27
RP11-216N14,7,1	3.22657	0.0054
GRIP1	3.22433	0.05
ZNF608	3.2154	1.3e-16
RP11-280F2,2,1	3.21318	0.024
LIMS2	3.20872	0.0073
C14orf37	3.20872	0.032
ARL14	3.20428	1.5e-12
RP11-161H23,10,1	3.20206	0.0014
MICA	3.19984	9.6e-61
RP11-420L9,2,1	3.19319	0.00092
VGF	3.18877	2.7e-05
NR4A2	3.18656	7.1e-16
C5	3.18656	0.0065
S100A2	3.18435	5.3e-10
CD163	3.18435	6.4e-06
GCNT3	3.18215	1.2e-47
LOXL4	3.17774	3.6e-12
MMP15	3.16894	7.5e-58
USP44	3.16894	6.6e-07
ACTA1	3.16894	0.015
TM4SF1-AS1	3.16674	2.5e-05
TNFRSF21	3.15579	6.2e-09
PID1	3.14923	4.9e-40
TM4SF4	3.14923	1.8e-06
GPR111	3.14269	1.3e-15
IZUMO1	3.13616	3e-13
AC007277,3,1	3.13182	0.0023
DNAH7	3.13182	0.0031
CDH8	3.12965	0.012
C22orf23	3.12748	0.015
ITGA6	3.11882	1.1e-59
TUBAL3	3.11882	9.3e-09
PGC	3.11234	0.027
RP11-511B23,2,1	3.09299	0.00052
AC005083,1,1	3.08228	3e-12
EGR4	3.08015	5e-05
PLEKHO1	3.07801	1.4e-19
TNFRSF9	3.07375	6.8e-06
PSORS1C1	3.07162	0.00024
SPATA12	3.06949	1.3e-06
ZNF781	3.06737	0.018
GSTA7P	3.06737	0.038
IL31RA	3.06312	0.036
SLC8A2	3.05887	0.036
HMGN5	3.05463	1.1e-09
RTN2	3.0504	2e-07
CAPN14	3.04829	7.6e-20
HHLA1	3.04407	2.1e-05
CTC-308K20,1,1	3.03774	4.6e-12
ITGA2	3.03354	1.6e-06
ZSCAN12P1	3.03143	4.1e-14
CHGB	3.02304	6e-20
MAOA	3.02304	1.1e-05
GPR119	3.02304	0.0017
FAM134B	3.01467	9e-35
APOA2	3.01258	1.3e-22
C8orf83	3.01258	8.7e-11
MFNG	3.00841	0.00039
TP53INP2	3.00632	5e-53
DDX60L	3.00632	8.5e-06
RP11-367G18,1,1	3.00424	5.1e-14
RP11-157G21,2,1	2.998	4.9e-07
RP11-613F22,5,1	2.99592	0.034
PLK2	2.99177	3.7e-07
ELMO1	2.9897	0.00019
AC011450,1	2.98349	0.043
C11orf63	2.97935	0.0017
ARHGAP25	2.97523	0.0014
WNT9A	2.97523	0.0083
ROBO1	2.97317	0.0032
ZNF540	2.96699	0.016
BARX2	2.96083	0.005
CMTM3	2.95672	6.1e-28
BHLHE40	2.95468	1.1e-46
RP11-278L15,6,1	2.95468	0.00075
LIX1	2.94854	0.0023
SLC2A12	2.94241	0.0022
TNFRSF19	2.93834	6.2e-31
AP002478,1	2.9363	1.1e-19
NR1D1	2.93223	1.7e-39
PBXIP1	2.92614	9.3e-23
RP11-347E10,1,1	2.92209	4.2e-06
KRT23	2.92209	0.00011
NODAL	2.92006	2.3e-06
AP001065,15,1	2.92006	4.3e-05
AC106869,2,1	2.914	0.05
AF064858,10,1	2.90996	0.0074
ZAP70	2.90996	0.022
CST1	2.90593	1.5e-17
RTBDN	2.89788	0.0044
PGM2L1	2.88986	3e-06
ANKRD20A19P	2.88986	1.1e-05
AKAP6	2.88586	1.3e-05
RP11-112L6,2,1	2.87787	0.038
PRSS8	2.87587	3.5e-52
ENPP4	2.87587	5.5e-17
NLRC5	2.87388	1.2e-19
RP11-397E7,4,1	2.87189	0.038
ADAMTS9	2.8699	1.7e-07
LGALS12	2.8699	0.018
KIAA0226L	2.86195	2.4e-25
HOXB9	2.85997	7.1e-19
MMP14	2.85799	1e-26
RP11-51M18,1,1	2.85799	1.2e-06
CHAC1	2.85799	0.0002
KPNA7	2.85403	0.0021
AL160314,1	2.85205	0.0013
MPZ	2.84415	0.028
TSPAN5	2.84218	5.8e-40
SAMD4A	2.84218	1.2e-08
NR4A3	2.84218	0.00023
AL162759,1,1	2.83039	5.5e-20
AKR1C3	2.82647	9.4e-21
BTN3A2	2.82647	1.6e-05
DOCK11	2.82451	8.2e-09
RP11-616K22,1,1	2.82451	0.00057
TULP3	2.82255	9.8e-46
PCDHGB2	2.81669	0.021
NKD1	2.81474	1.4e-48
KCNJ16	2.81474	9e-13
ST6GALNAC5	2.81279	0.044
CLDN4	2.805	1.2e-15
SLC26A9	2.80305	4.4e-07
AC005550,3,1	2.80305	0.0004
MYADM	2.80111	1.3e-14
CD109	2.79142	3e-12
U66061,38,1	2.78949	0.00042
C17orf49	2.78562	0.02
CTB-178M22,2,1	2.78369	0.0013
RHEBL1	2.78176	5.7e-18
MEP1A	2.78176	4e-17
S100A4	2.77791	2.9e-36
SAMD9	2.77599	3.1e-07
LHFP	2.77599	0.00012
RPS10P7	2.77214	0.042
TEX19	2.76255	0.0064
RP11-256I9,2,1	2.75872	0.019
MUC13	2.7549	1.4e-10
BTN3A3	2.75299	1.2e-07
FLRT3	2.74918	3e-07
AC104654,1,1	2.74918	0.031
PRSS23	2.74727	3.6e-24
TTLL7	2.74727	0.0085
EFHB	2.74537	0.0085
ART4	2.73967	7.2e-08
LNX1-AS2	2.73587	0.014
DSG3	2.73587	0.024
TGFBR2	2.73397	4e-47
SLC7A11	2.73397	7.2e-08
HOXD1	2.73208	6.7e-05
RP11-742B18,1,1	2.73208	0.011
CCDC89	2.73019	0.039
IL20RB	2.72641	5.3e-11
AC016735,2,1	2.72263	1.2e-05
NCF2	2.72074	0.0065
CTD-2035E11,3,1	2.71886	0.029
PARP8	2.71509	0.0017
KITLG	2.70945	1.5e-45
EMR2	2.70945	0.022
FAM3C2	2.70757	8.9e-08
LINC00237	2.70757	0.0012
COL17A1	2.70195	6e-05
AC007405,7,1	2.70008	1.1e-14
SLC45A2	2.69821	0.0016
AC092569,2,1	2.69821	0.0057
ARHGAP5-AS1	2.69634	3.5e-14
CUBN	2.69447	1.6e-07
OSCP1	2.69073	0.0057
FNDC3B	2.68887	9.4e-45
IL2RG	2.68701	0.00047
EMP3	2.68328	9.8e-09
MYO18B	2.67771	0.015
KCND1	2.67586	3.8e-05
RP11-167N4,2,1	2.674	0.016
SAT1	2.67215	6.3e-31
DNAJC10	2.6703	6.8e-22
NR4A1	2.6666	5.7e-41
GPR137B	2.6666	1e-14
U66061,39,1	2.6666	9.4e-14
JPH2	2.6666	0.00043
CHPF	2.6629	2.9e-23
ITGA1	2.66106	1.3e-27
NEDD9	2.66106	5.6e-06
HES2	2.65737	9.4e-05
CTD-2147F2,1,1	2.65185	2.1e-05
TM4SF1	2.64634	2.3e-06
FGF11	2.64451	0.0024
CST2	2.64451	0.0082
GPR110	2.64451	0.032
CDA	2.63353	2.1e-07
FKBP14	2.62624	8.9e-11
TNFRSF10D	2.62442	4e-09
SYNJ2BP	2.6226	1.4e-33
SCN3B	2.6226	4.4e-10
TMSL3	2.6226	4.7e-09
ARPC3	2.61897	3.7e-34
SERPINI1	2.61353	7.8e-19
EGR2	2.61353	8.6e-05
RRAGD	2.61172	2.6e-16
LINC00184	2.60991	0.023
TTC9	2.6081	8.1e-25
SRPX2	2.6081	3.9e-15
FNIP2	2.59728	8.1e-39
RALGAPA1P	2.59728	0.0017
CALU	2.59548	4.4e-43
PTPRH	2.59548	2.3e-18
AC074289,1,1	2.58829	1.6e-09
LMLN	2.5865	2.4e-13
MAPK11	2.58471	1.4e-10
CHRM4	2.58471	0.044
PSAPL1	2.57576	2.6e-31
CXCL1	2.57576	0.0001
PHLDA1	2.56685	4.9e-38
CHRNA1	2.56685	0.035
SAMD15	2.56507	1e-08
RP11-319F12,2,1	2.56507	0.00021
RP4-695O20__B,10,1	2.56507	0.00025
CDK6	2.5633	2.9e-40
FLNA	2.5633	8.9e-09
SDAD1P1	2.5633	0.047
BIK	2.56152	0.0096
LTBP1	2.55797	1.6e-39
FAM3C	2.55797	4.3e-39
SEMA4F	2.5562	3.6e-31
IFIT2	2.5562	1e-07
CLU	2.55443	6e-37
OPTN	2.55089	4e-11
RPL13AP20	2.55089	8.5e-07
KIAA1199	2.55089	1.9e-05
BTN3A1	2.54912	4.5e-07
TUBB1	2.54559	4.5e-07
FAM46C	2.54206	9e-38
LRP10	2.54206	1.6e-37
PLA2G4A	2.54206	0.044
FGB	2.5403	1.3e-27
RP11-295K3,1,1	2.53327	0.007
TUBB3	2.53327	0.023
FGA	2.53151	3.4e-09
CKMT1B	2.52801	0.01
RP11-54A4,2,1	2.52275	0.041
CDKN2D	2.52101	0.00078
ATF3	2.51926	1.1e-10
RP11-128L5,1,1	2.51926	0.041
AC058791,1,1	2.51403	0.0034
SKA2	2.51228	9e-38
C5orf13	2.51228	0.011
MGAT4B	2.50707	3.7e-39
DUSP6	2.50707	2.3e-08
B4GALNT1	2.50186	5.8e-14
RP11-697M17,1,1	2.50186	0.02
AC009237,1	2.49839	0.0017
RP11-346D6,6,1	2.4932	2.6e-29
CLDN9	2.4932	1.3e-05
RP11-452F19,3,1	2.49147	1.4e-18
FERMT2	2.48802	8.9e-09
RP11-626G11,4,1	2.4863	6.4e-05
EPHA4	2.48285	0.0002
FHL2	2.48113	4.9e-05
STAT4	2.47942	0.019
RP4-781K5,8,1	2.4777	0.023
CD97	2.47426	5e-36
C4orf36	2.47084	2.6e-17
LRP12	2.47084	4.6e-06
SPRYD3	2.46913	1.2e-32
RP11-253M7,1,1	2.46913	0.0012
MUC1	2.46741	4.2e-06
RP11-566K11,2,1	2.46741	0.00069
FRMPD1	2.4657	0.012
DYNLT3	2.45888	5.8e-35
PRKAR2B	2.45888	0.0016
SLC39A6	2.45547	1e-35
RP1-78O14,1,1	2.45377	0.0073
BTC	2.45377	0.013
CCPG1	2.45207	2.3e-23
UTS2	2.44867	1.5e-09
COX7C	2.44698	1.2e-36
RP11-645C24,5,1	2.44189	0.0039
RP11-356M20,1,1	2.44189	0.0049
PDGFRL	2.43682	2.7e-08
RP11-69I8,2,1	2.43682	0.029
LMBR1L	2.43513	2e-32
TMEM2	2.43513	2.9e-10
C19orf10	2.43007	6.3e-36
TEAD2	2.42839	3.3e-07
FAM113B	2.42671	0.00019
EPHA2	2.42503	1.1e-13
KB-1732A1,1,1	2.41999	6.4e-20
ZFP36L1	2.41831	2.8e-24
FN1	2.41831	7.8e-13
PTPRM	2.41664	4.3e-36
RSL24D1	2.41329	1.3e-21
ERO1LB	2.41329	5.4e-09
KIAA1244	2.41162	1.6e-05
PRICKLE1	2.41162	0.0004
RP11-727A23,10,1	2.41162	0.0047
ISM2	2.40994	1.7e-29
RP11-796G6,2,1	2.40994	3.9e-07
TMED6	2.40661	0.00011
PTPRR	2.40494	2.5e-09
RP1-30G7,2,1	2.40494	0.0028
GIMAP2	2.40494	0.021
L1CAM	2.40161	1.7e-08
ATL1	2.40161	0.0076
TRIM7	2.39994	0.019
HDAC5	2.39828	2.3e-09
AC009113,1	2.39828	1.2e-06
AC122136,1,1	2.39828	0.00046
CABP1	2.39496	0.00068
BIRC3	2.39496	0.022
TMSB4X	2.3933	1.5e-18
SLC35D3	2.38998	1.7e-06
SOX2	2.38998	5.8e-06
SLC4A8	2.38667	8.1e-14
CXCL2	2.38502	8.1e-08
ZNF214	2.38502	0.0023
AKR1C2	2.38006	1.2e-21
RP11-229C3,2,1	2.38006	0.032
BAMBI	2.37677	8.6e-33
SPRED1	2.37512	2.2e-30
KLF6	2.37347	0.0012
RNF24	2.37183	3.4e-13
C10orf108	2.37183	4.6e-12
PPT1	2.37019	3.4e-35
GALNT5	2.37019	8.5e-32
GXYLT1	2.36199	4.4e-25
RP11-277L2,3,1	2.36199	0.00061
RGS20	2.36199	0.0011
CD44	2.36035	1.6e-06
CTD-2325P2,4,1	2.36035	0.016
MGAT5B	2.35871	1.3e-10
RP11-10A14,5,1	2.35871	0.035
CHN1	2.35708	0.0017
TNFRSF12A	2.35545	8.8e-12
TRIM6	2.35545	1.3e-05
WEE1	2.35218	4.6e-34
TAP1	2.35218	1.8e-23
ERRFI1	2.35218	2.3e-14
RP11-187E13,1,1	2.35218	3.4e-10
EPM2A	2.35218	0.00019
PLEKHG1	2.35055	4.3e-26
LDLR	2.34892	2.7e-34
TGFB2	2.34892	0.00088
HYAL3	2.34567	1.4e-24
CRABP2	2.34567	7.3e-23
HM13-AS1	2.34567	0.0094
DUSP4	2.3408	0.024
ALDH3A1	2.33918	2.4e-08
LBH	2.33755	6.9e-32
SH3BGRL2	2.33755	2.9e-08
CALD1	2.33755	1.7e-05
CTAGE8	2.33755	0.031
KLC3	2.33593	5.4e-09
C9orf68	2.3327	3.8e-05
PPP1R1C	2.32785	8.4e-08
IFITM10	2.32785	3.3e-05
DUSP10	2.32463	3.4e-11
HABP2	2.32302	1.5e-23
C3orf67	2.32302	0.0072
EPDR1	2.31819	8.6e-15
PCDHGA1	2.31819	7.2e-06
C20orf3	2.31659	2.5e-33
IRS1	2.31659	1.3e-19
RAB27B	2.31659	0.02
ID1	2.31498	2.2e-15
PKD1L1	2.31498	0.0025
RRAS	2.31338	1.8e-09
TCF24	2.31177	8.4e-05
C19orf51	2.31177	0.0042
RP11-125B21,2,1	2.31177	0.0042
RASIP1	2.30537	5.2e-16
RPS20P22	2.30537	0.0088
TSPAN12	2.30378	8.1e-13
RP11-434C1,1,1	2.30218	0.014
ZNF503	2.30058	1.3e-05
ICAM1	2.29899	2.1e-16
PDLIM5	2.29899	1.5e-14
AC007405,2,1	2.2974	1.1e-06
LYST	2.2958	1.7e-07
ERAP2	2.29104	3.2e-26
AOC3	2.29104	2.3e-06
HOXC5	2.28945	5.4e-16
REG1A	2.28945	0.05
CTD-2284J15,1,1	2.28945	0.05
ARL4A	2.28786	3.6e-23
ENO2	2.28786	4.1e-19
CSF1R	2.28786	1.6e-09
GPX8	2.28786	1.8e-07
VIM	2.28786	0.00057
TOX3	2.28311	1.7e-22
EPHA6	2.27995	0.0011
FAT2	2.27995	0.014
P4HA2	2.27837	8.8e-31
AFM	2.27837	0.00015
NMUR2	2.27679	0.0058
LAMC1	2.27363	1.4e-21
SERPINB8	2.27363	1.8e-08
TUBB2A	2.26734	9.9e-05
PROM2	2.26106	0.013
ZMAT3	2.25793	9.8e-20
DUSP5P	2.25636	1e-06
ME3	2.24856	4.1e-26
RP11-69L16,6,1	2.24856	0.03
PRSS1	2.247	6.8e-18
HIST1H2BC	2.247	0.0002
SYDE1	2.24544	1.8e-09
LINC00263	2.24389	1.3e-09
ZNF471	2.24389	0.03
LEPRE1	2.24233	5e-26
INHBB	2.24233	2.9e-19
CD47	2.24078	8.2e-10
HSP90B2P	2.24078	0.049
MGLL	2.23923	3.3e-06
RP11-277L2,2,1	2.23923	0.016
FAM26E	2.23457	5.9e-05
DUSP8	2.23303	1.1e-14
RP1-102E24,8,1	2.23303	5.7e-05
RP11-499F3,2,1	2.23303	0.046
LINC00501	2.23148	0.00015
RAPGEF3	2.22993	1.2e-08
CAPN13	2.22684	1.6e-15
MEIS3	2.22684	6.7e-15
ARSJ	2.22684	1.2e-12
C1orf105	2.22684	5.9e-10
EPHB1	2.22684	0.0062
TRIM67	2.22684	0.0088
AL358813,2	2.2253	0.021
ZEB1	2.2253	0.04
ZNF204P	2.22222	1.7e-09
RP11-20D14,6,1	2.22222	7.7e-07
LIN28B	2.22068	2.4e-28
MSRB3	2.2176	1.2e-08
ZNF280A	2.21606	8.3e-15
C7orf63	2.21299	7.6e-16
ATP7A	2.21146	4.1e-05
MAP1LC3B2	2.21146	0.00079
ELF3	2.20993	2.1e-27
JUNB	2.20993	1.2e-20
KYNU	2.2084	3.2e-11
PCDHGB7	2.20381	0.028
CD83	2.20228	3.5e-09
TGM1	2.20228	4e-08
FAM18B2	2.20076	5.3e-09
PKD1L2	2.20076	0.00042
SMARCA2	2.19923	0.028
KB-1507C5,2,1	2.19771	2.7e-05
RP11-422N19,3,1	2.19771	0.011
C1orf61	2.19619	8.5e-07
WDR17	2.19619	0.027
MYL12A	2.19466	1.3e-08
RAB3B	2.19314	7.4e-11
CRIP2	2.1901	0.00042
FAM179A	2.1901	0.0079
SBK1	2.1901	0.011
EOMES	2.1901	0.02
CCDC71L	2.18556	4.2e-08
MACROD2	2.18556	9.7e-06
TIMP1	2.18556	0.039
RAB30	2.18404	1.9e-23
CLIC5	2.18404	0.027
IL11	2.1795	0.0015
RP11-1024P17,1,1	2.1795	0.0055
MARCH8	2.17799	4e-23
HOXC9	2.17347	2.7e-08
MST1R	2.17196	5.8e-22
NOMO3	2.17196	9.1e-22
ACTBP7	2.17196	0.027
HSD17B6	2.17046	2.7e-08
SLC4A4	2.17046	2.6e-07
KLF10	2.16895	1.9e-19
HIST1H4H	2.16895	0.00012
JAG1	2.16745	5e-16
CTA-229A8,5,1	2.16595	0.022
AC090505,5,1	2.16145	6.8e-05
ATP8B2	2.16145	0.00012
C8orf51	2.16145	0.0013
GUCA2A	2.15995	1.8e-14
CBLN1	2.15995	0.0012
PCDHGA11	2.15995	0.048
FAM35B2	2.15846	1.2e-11
CTC-480C2,1,1	2.15846	0.0069
HMOX1	2.15696	7.9e-27
NUDT4	2.15547	5.1e-15
ZFYVE28	2.15547	0.014
DEGS1	2.15397	5.4e-27
AC018642,1,1	2.15397	1e-05
SEMA3A	2.15248	1.8e-24
GPC1	2.15099	1.3e-22
NKIRAS1	2.1495	5.5e-21
SLC28A2	2.14801	0.039
RAB15	2.14652	1.7e-18
RP11-145G20,1,1	2.14652	0.001
DPY19L2P2	2.14503	4.1e-05
SESN2	2.14355	2e-05
IQCD	2.14206	8.5e-05
PLOD1	2.14058	7.6e-28
C3orf52	2.14058	2.3e-24
SDC4	2.14058	2.2e-07
POPDC3	2.13909	0.0016
RP11-478J18,1,1	2.13909	0.0024
CLCN3	2.13761	2.5e-24
AC092295,7,1	2.13761	0.0018
NOMO2	2.13613	4.9e-25
NR6A1	2.13613	5.7e-21
CSF2RA	2.13465	2.2e-16
ST3GAL5	2.13465	0.00034
RP11-403I13,8,1	2.13465	0.00044
C6orf165	2.13465	0.015
ACTG1	2.13022	5.7e-15
BCYRN1	2.13022	8.1e-13
COL4A6	2.13022	1.1e-05
RP13-631K18,3,1	2.13022	5.7e-05
DOCK2	2.12874	0.013
PIK3IP1	2.12727	1.6e-05
GALNT3	2.12579	3.1e-27
B3GNT7	2.12432	1.6e-15
PRSS22	2.12432	1.4e-05
MIR637	2.12432	0.0079
MYLIP	2.12285	1.1e-24
LEPREL1	2.11991	1.5e-24
SERF1B	2.11991	0.0015
CTSZ	2.11844	3.2e-27
SLC7A9	2.11844	1.1e-20
CDH16	2.11844	0.0021
SH3RF1	2.11697	3.2e-10
SP5	2.1155	6.5e-05
HSPA2	2.11404	4.7e-08
TMEM140	2.11404	3.5e-06
FAT1	2.11404	0.003
RNF145	2.11257	4.4e-17
BBX	2.11257	0.0023
RP11-488L18,10,1	2.11111	2.1e-11
NRP2	2.10818	3.7e-23
MNS1	2.10526	2.9e-07
LINC00319	2.10526	1.4e-05
CCDC113	2.1038	3e-06
C11orf74	2.1038	2.7e-05
AL359758,1,1	2.1038	0.00066
CHST7	2.10235	5.1e-10
PCOLCE2	2.10235	0.0046
MAPRE3	2.09943	4.8e-16
FILIP1L	2.09943	0.00035
GLT25D1	2.09798	1.8e-26
BTG3	2.09652	4.2e-23
PPFIA3	2.09362	0.0064
NDRG4	2.09217	2.2e-07
ITGB1	2.08927	1.9e-26
HOXB4	2.08927	4.8e-17
ANKRD13B	2.08782	1.1e-15
WLS	2.08638	1.4e-08
CTC-236F12,4,1	2.08638	2.6e-06
RP11-122A8,4,1	2.08493	0.006
FAM214B	2.08349	1.3e-16
ITGA9	2.08204	7.2e-07
LRRC8A	2.07916	1.1e-23
ACTN1	2.07916	1.2e-09
ADAM9	2.07772	7.9e-19
AC068491,1,1	2.07772	5.8e-09
MAST1	2.07628	0.00035
VWDE	2.07628	0.0044
HIST1H1C	2.0734	2.4e-21
AL592284,1	2.0734	0.0019
C6orf225	2.0734	0.0022
PPP2R5B	2.07053	7.7e-08
ETV5	2.0691	2.2e-06
LINC00152	2.0691	2.6e-05
PLA2G16	2.06766	6.5e-24
KDM6A	2.06766	2.6e-13
PFKP	2.06766	1.3e-05
PLA2G4C	2.06766	0.039
SCFD1	2.0648	2.1e-23
SLC41A3	2.0648	0.00055
MAFF	2.0648	0.00092
HLA-DOB	2.0648	0.027
PLAUR	2.06194	2.4e-06
STAG3L4	2.06051	1.4e-12
RP11-1114A5,4,1	2.05908	0.002
YPEL3	2.05908	0.015
PTPN14	2.05765	6.4e-12
TCAP	2.05765	0.0026
TMED3	2.05623	1.3e-24
EIF4E2	2.0548	3.2e-23
RP3-449M8,6,1	2.0548	0.01
NPC1	2.05196	1.4e-23
ACSBG1	2.05053	0.011
ADRB1	2.05053	0.016
TAF13	2.04627	4.6e-16
IGF2R	2.04627	4.4e-07
AC006978,6,1	2.04627	1.1e-05
FBLIM1	2.04627	1.9e-05
ETV7	2.04627	0.0021
HSPD1P11	2.04486	0.038
IL1R2	2.04202	1.5e-21
RFK	2.04202	3.5e-20
GDE1	2.04061	3.6e-24
CCDC90B	2.04061	2.4e-21
FAM35B	2.0392	1.4e-16
GLB1L2	2.03778	2.9e-22
KIF3C	2.03778	9.1e-12
FXYD3	2.03355	0.00018
ZNF503-AS2	2.03355	0.006
PPP1R3F	2.03214	2.3e-11
GPC5	2.03214	0.00014
CDKN2B	2.03214	0.0006
CTD-2117L12,1,1	2.03214	0.02
ANGPTL3	2.03214	0.029
NUCB2	2.02933	2.2e-22
OVOL2	2.02933	6.4e-18
NRCAM	2.02933	8.4e-15
SFXN1	2.02792	6.9e-22
FKBP9L	2.02792	1.7e-06
ITGB8	2.02651	4.2e-13
SLC46A3	2.02651	1.1e-05
AC010507,1	2.02651	0.0095
IFITM2	2.02511	0.029
RP11-887P2,1,1	2.0223	3.8e-05
APOLD1	2.0209	3.4e-14
RAB36	2.01531	0.00049
RP4-773A18,4,1	2.01531	0.003
BHLHE41	2.01531	0.019
JAKMIP2	2.01531	0.04
SPRY4	2.01112	5.9e-21
COL4A2	2.01112	3.3e-10
RP4-710M16,2,1	2.01112	0.021
RP11-18C24,6,1	2.00973	1.4e-06
SLC16A4	2.00973	0.00026
SUSD1	2.00834	3.3e-23
TANC2	2.00834	2.4e-06
GFOD2	2	1.3e-07
PRR5	0.509799	4.8e-13
GALK1	0.509799	9.1e-12
AC105344,2,1	0.509799	3.1e-08
SLC39A1	0.509446	4.8e-21
AC046143,7,1	0.509446	1.8e-05
TOMM70A	0.509093	6.9e-21
RNF26	0.509093	8.5e-21
FAM86C2P	0.508387	1.8e-10
DHDH	0.507683	5.6e-06
RP11-433A10,1,1	0.507331	0.0017
TM7SF2	0.50698	2.1e-19
WNK2	0.506277	2.6e-19
GRIP2	0.506277	0.00052
LL0XNC01-250H12,3,1	0.506277	0.031
BCKDHB	0.505927	5.1e-18
RP11-155D18,11,1	0.505927	0.039
USP13	0.505576	5.1e-20
GNG4	0.504876	2.4e-05
RP11-307E17,8,1	0.504876	0.0018
SMARCAD1	0.504526	2.5e-19
C21orf33	0.504176	3.1e-19
SCML2	0.504176	4.3e-18
AC074286,1,1	0.504176	0.00041
FLVCR1	0.503827	5.8e-21
FOXN3	0.503827	4.7e-08
C15orf38	0.503478	2.1e-11
EFCAB11	0.503478	2.4e-08
CUL5	0.503129	6.3e-21
CASP9	0.503129	5.4e-15
PPM1M	0.503129	1.2e-10
RP11-386M24,6,1	0.503129	0.0017
MARC1	0.502432	5.4e-21
IRX3	0.502432	0.00018
NAPEPLD	0.502084	8.5e-15
F2	0.501736	8.8e-17
CTNNAL1	0.501388	4.2e-22
CHST13	0.500694	1.4e-09
CTA-445C9,15,1	0.500694	7.4e-05
KLHL13	0.5	1.1e-11
VIPR1	0.5	0.0016
RBKS	0.499654	1e-06
CRYL1	0.499654	9.1e-06
RAB37	0.499307	8e-06
LOX	0.499307	9.2e-05
PLTP	0.498961	2.2e-19
2014-03-02	0.498961	8.8e-19
PDSS1	0.498961	2.5e-17
MUC3A	0.498961	7.7e-11
NPAS2	0.49827	4.8e-16
LACTB	0.49827	2.1e-15
SERPINF1	0.49827	0.0053
PDSS2	0.49758	7.2e-18
RND2	0.497235	2.6e-05
TRAPPC6A	0.496891	4.1e-13
EFNA2	0.496891	1.3e-05
DNM1L	0.496546	2.3e-22
COMTD1	0.495171	4.2e-14
GSTM2	0.495171	0.0085
EIF4B	0.494828	4.4e-23
NFATC2	0.494828	1.5e-14
STX16-NPEPL1	0.494828	0.0099
GFM1	0.494485	1.1e-22
ACY1	0.494485	2.3e-11
RP11-230B22,1,1	0.494143	0.037
C19orf60	0.4938	2.8e-08
RP1-286D6,2,1	0.4938	0.019
PPP1R14C	0.493458	6.2e-05
DHRS12	0.493116	5e-13
C22orf43	0.492775	5.1e-09
RP11-22P6,3,1	0.492775	0.013
IGDCC3	0.492433	2.8e-08
UBE2B	0.492092	4.6e-21
B3GNTL1	0.492092	9.5e-08
SRPK1	0.491751	2.8e-23
ST6GALNAC4	0.49141	5.3e-08
NR5A2	0.49107	5e-19
MPV17L	0.49107	4.6e-07
DOLPP1	0.49073	4.1e-21
ZNF362	0.49073	1.3e-07
FAM117B	0.49039	4.5e-06
PANK1	0.49005	1.2e-12
PLEKHG6	0.48971	6.6e-23
DECR2	0.48971	3.6e-14
SLC39A8	0.48971	2.7e-09
DERL3	0.48971	6.1e-08
PLEKHA3	0.489371	2.5e-16
TFAP2E	0.489032	7.9e-06
EML6	0.488693	8.6e-06
RP11-279F6,1,1	0.488693	1e-05
NDRG2	0.488354	1.8e-15
LRP8	0.488016	2.3e-16
C2orf54	0.488016	6.9e-08
PRPF18	0.487678	1.8e-17
GPRASP2	0.487678	3.8e-09
FMO5	0.48734	3.4e-05
RP11-90D4,2,1	0.487002	1e-05
RP11-466P24,2,1	0.486665	3.5e-09
DGAT2	0.485654	1.6e-23
PDPR	0.485654	5.4e-23
KIF12	0.485654	9.2e-07
CTD-3211M3,1,1	0.485317	1.2e-05
COL6A1	0.484981	1.6e-21
RPS27L	0.484981	3.2e-20
C6orf208	0.484981	1.1e-08
MYT1	0.484981	0.046
GNA13	0.484645	1.6e-22
MFSD3	0.484645	8.7e-16
J01415,13	0.484645	0.031
RP11-439E19,10,1	0.484645	0.032
STARD7	0.484309	1.6e-24
SACM1L	0.484309	2.2e-22
TNS1	0.483974	3.7e-06
GLUD1	0.483974	9.8e-06
OXTR	0.483974	0.019
RP11-253E3,3,1	0.483638	3.6e-20
UHMK1	0.483638	2e-18
PRPH	0.483638	0.013
RP3-523K23,2,1	0.483303	2.5e-15
PYROXD1	0.481965	3.9e-15
SLC10A4	0.481965	2.1e-07
IRAK1BP1	0.481631	0.0059
ELL2	0.481297	5.1e-23
SLC22A18	0.481297	2.2e-19
RP11-126L15,4,1	0.480964	0.037
PFKL	0.48063	3.6e-24
DEF6	0.48063	1.9e-13
TNFAIP8L1	0.48063	1.9e-07
SLC2A9	0.480297	8.9e-15
IQSEC1	0.480297	3.7e-10
IQCK	0.480297	0.00031
AC009120,6,1	0.480297	0.01
PCYT2	0.479965	2.2e-24
KIAA1430	0.479965	8.3e-22
AR	0.479965	0.00046
HIGD2A	0.479632	5.9e-23
CABLES2	0.479632	2.7e-13
FAM189B	0.478968	4.5e-22
DEPTOR	0.478968	2e-06
NR3C1	0.478636	1.3e-16
RP11-115K3,1,1	0.478304	0.0037
NUDT16P,1	0.477973	8e-15
TAF4B	0.477973	4.9e-11
GALNTL1	0.477973	8.5e-08
TMEM129	0.477641	4.6e-21
KIF26A	0.477641	2.3e-11
FOXQ1	0.477641	1.5e-09
NUCKS1	0.477311	1.3e-25
SEMA6C	0.477311	3.9e-05
MPP1	0.476649	9e-20
MCM6	0.476319	1.6e-25
EFHD2	0.476319	1.5e-22
KCNK15	0.475989	0.014
SHPRH	0.475659	7.6e-22
ASL	0.475659	1.1e-21
HIST1H2BH	0.475659	9.1e-06
CD68	0.475	1.3e-14
JAG2	0.475	1.3e-07
HSD17B8	0.474671	2.6e-16
CHST9	0.474342	5.2e-06
IL6ST	0.474013	4.9e-26
SLC38A4	0.474013	6.9e-06
SPA17	0.473357	7.5e-12
HS3ST3B1	0.473357	0.0052
GUCY2D	0.473357	0.016
SUCLG2	0.473029	6.1e-25
UPB1	0.472701	1.2e-21
FNBP1	0.471392	1.5e-21
BCO2	0.471392	0.013
TM7SF3	0.471066	5.8e-25
BMP7	0.471066	1.2e-24
EBAG9	0.470413	3.8e-19
PRODH	0.469761	7.7e-06
FGFR2	0.468786	1.9e-25
RTDR1	0.468461	0.031
PHF19	0.468136	1.1e-24
CP	0.467812	0.012
CD46	0.467488	9.6e-27
CLDN2	0.46684	1.3e-22
TSTD1	0.46684	7.4e-06
AS3MT	0.466516	6.4e-23
AC074389,9,1	0.466193	4.1e-07
C9orf174	0.466193	0.0012
ASPRV1	0.465547	0.0018
VDR	0.464902	8.7e-23
KCNAB2	0.464902	8.7e-21
BX511012,2	0.464902	6.9e-12
NHS	0.463294	1.7e-05
RP11-305N23,1,1	0.463294	0.00066
AGT	0.462652	1.5e-26
SNRNP40	0.462652	4.4e-24
ZBED1	0.462332	6.2e-17
CALML4	0.462332	2.9e-12
GPR124	0.462332	0.00028
RP11-800A3,7,1	0.462332	0.00069
SFXN3	0.462011	8.3e-26
ASTN2	0.461691	1.1e-09
CCDC121	0.461371	1.4e-12
USP51	0.461371	5.1e-12
DERL2	0.461052	1.1e-20
PHLDA3	0.461052	3.1e-08
AGMAT	0.460732	1e-26
PGAP3	0.460732	6.9e-18
DUSP15	0.460413	4.5e-09
MGAT2	0.459775	6e-26
KLF2	0.459775	0.045
SPOP	0.459456	1.9e-26
IHH	0.459456	6e-22
DSCR9	0.459456	0.00027
PSMD5	0.459138	3.7e-26
PLXNC1	0.459138	5.2e-22
ARHGEF17	0.458502	8.1e-20
SLC25A38	0.458184	8.9e-22
SLC22A18AS	0.457867	0.00056
FBN3	0.456916	1.8e-19
KPNA3	0.455967	6.7e-28
FANCF	0.455967	3.5e-20
KIF7	0.455967	1.9e-11
AQP3	0.455651	5.7e-09
GDPD5	0.455335	1.1e-25
ADAMTS13	0.455019	2.1e-07
RAB11FIP4	0.454704	2.2e-27
HNF1B	0.454074	1.9e-25
CAPN5	0.454074	1.2e-18
C1S	0.45376	9.8e-10
CYP2T2P	0.45376	1.7e-06
ASTE1	0.453445	8.4e-22
MCF2L	0.453131	6.1e-18
KIAA1147	0.452503	3.9e-28
HSD17B2	0.452503	0.0092
CACNA1D	0.451876	9.4e-22
SNTA1	0.451876	1.2e-16
VMAC	0.451876	0.00013
PRKX	0.45125	1.1e-24
ARHGEF4	0.45125	1.5e-07
STARD9	0.45125	0.0033
ICAM3	0.450938	6.2e-14
CR2	0.450938	0.0086
RP4-742C19,8,1	0.450938	0.042
C9orf172	0.450625	0.00065
RP11-345M22,2,1	0.450625	0.032
MLXIPL	0.450001	6.8e-05
SMO	0.449689	7.6e-15
C20orf30	0.448755	3.1e-28
CPA2	0.448133	1e-23
C12orf24	0.448133	4.5e-13
FOXD2	0.447823	1e-08
XKRX	0.447513	8.4e-22
MESP2	0.447513	0.012
RP11-767N6,7,1	0.446893	0.00066
SNX17	0.446583	9.9e-29
CPNE8	0.446583	1.3e-22
SYCE2	0.446583	3.6e-06
RFX2	0.446583	0.00044
POU2F2	0.445964	0.037
NRBF2	0.445655	6.2e-27
AF127936,7,1	0.445655	8e-07
TPM3	0.445346	7.3e-26
MBNL3	0.445038	6.5e-18
RP11-757F18,3,1	0.444421	0.022
CASKIN1	0.443806	3.5e-05
LHX2	0.443498	3.9e-05
RP11-4G2,1,1	0.443498	0.0067
NT5C2	0.443191	1.2e-28
RP11-314P12,2,1	0.443191	9.8e-11
APOBEC2	0.443191	3.2e-05
OIP5-AS1	0.442577	1.4e-28
SIKE1	0.442577	1.3e-25
RP11-566E18,3,1	0.442577	4.1e-12
EMID1	0.441351	7.7e-15
OSBP2	0.441351	5e-14
NMNAT1	0.441351	1.8e-11
ABCC3	0.441046	8.4e-28
ZNF395	0.44013	4.5e-22
KLK1	0.439825	0.043
TECTB	0.43952	0.003
KISS1	0.43952	0.0032
TMEM52	0.439215	9.7e-07
CYP2C19	0.439215	0.0025
AIG1	0.438303	3.6e-16
ZNF185	0.438303	0.02
PIGA	0.437999	2.2e-22
TMEM97	0.437999	2.2e-19
EXPH5	0.437696	3.6e-05
NDUFB5	0.437392	9.5e-23
SLC26A1	0.437392	7.8e-18
BNIP3P1	0.437089	1.1e-05
PRR18	0.437089	0.0022
EEFSEC	0.436786	7.8e-25
NAAA	0.436786	2.8e-20
RP11-350F4,2,1	0.436786	3.3e-12
RP11-819C21,1,1	0.436484	2.7e-06
WEE2	0.436181	6.5e-10
ISOC1	0.435879	2.6e-29
GALNT12	0.435879	4.4e-09
PPP4R4	0.435879	9.3e-07
CTD-2201I18,1,1	0.435879	0.0061
SOX7	0.435879	0.036
C1R	0.435577	4.4e-15
GPR133	0.435577	5.2e-14
ATP5G1	0.434974	3.8e-24
ACY3	0.434974	1.6e-07
MB21D2	0.434672	2.1e-27
ALKBH8	0.434371	9e-26
TNFRSF11A	0.434371	0.00074
PJA1	0.433769	2.3e-22
ATP2A3	0.433769	2.4e-16
NADKD1	0.433469	6.5e-31
CDX2	0.433168	2.3e-30
HCN4	0.433168	8.1e-10
TNXB	0.433168	1.3e-05
B9D1	0.432868	2.3e-13
GTF2IRD2	0.432568	0.015
KCNN4	0.431969	1.3e-10
CACNA1G	0.431969	2.3e-09
RP3-430N8,8,1	0.431969	0.024
NDNF	0.43167	5.3e-14
MYB	0.43167	2.2e-13
GLIS3	0.431371	5.8e-05
POMC	0.431072	1.9e-05
HAUS1	0.430773	1.9e-16
LGSN	0.430773	8.7e-08
SLC26A8	0.430773	4.8e-06
ANKRD13C	0.430475	1.3e-23
SCRN2	0.42958	7.5e-19
MRAP2	0.42958	0.014
C15orf57	0.429283	1.5e-19
EFR3B	0.428688	4.4e-18
TFEB	0.428391	1.6e-12
LDLRAD3	0.427798	2.9e-28
MACROD1	0.427798	8e-13
GPR137C	0.427501	3.6e-10
RP11-94C24,8,1	0.427501	0.034
CTA-250D10,23,1	0.427205	0.00042
MYH3	0.426909	8.9e-06
ZNF518A	0.426613	6.7e-31
MCCC1	0.426613	9.9e-29
SERPINC1	0.426613	4.2e-05
RP11-71H17,7,1	0.426022	6.4e-06
ARHGAP22	0.425137	1.4e-05
RP13-225O21,3,1	0.424842	3.8e-05
AATK	0.42396	1.8e-23
ETNK1	0.42396	8.2e-22
KIAA1958	0.42396	1.2e-12
ANXA9	0.423666	7.5e-08
ACSF2	0.422786	2.2e-09
SH3PXD2A	0.422786	2.6e-07
PPM1B	0.422493	2.3e-31
ELFN2	0.422493	1.7e-16
RP11-21L23,3,1	0.422493	0.018
NAGS	0.421908	0.011
RP11-680G10,1,1	0.421908	0.047
METTL7B	0.421031	7.1e-30
FAM117A	0.42074	5.1e-31
ACACB	0.42074	2.4e-24
FZD3	0.42074	3.1e-22
NFKBIZ	0.42074	8.9e-16
THNSL1	0.420157	1.1e-24
PRKCA	0.419866	7.8e-25
ADH4	0.419866	0.00012
FKBP10	0.419575	6.9e-22
PNRC2	0.419575	0.0075
GATSL3	0.419284	7.3e-05
UPRT	0.417544	8.6e-23
RIPPLY1	0.417255	0.0051
AC012531,25,1	0.416966	0.0012
CYFIP2	0.416677	2e-05
SLC5A9	0.416099	1.2e-08
C1orf126	0.416099	1.8e-05
SUCLG1	0.415523	4.3e-15
RP3-499B10,4,1	0.415523	0.013
RFC5	0.41466	6.2e-31
VWCE	0.41466	4.2e-23
PRTG	0.414372	2e-09
NPM1	0.413798	2.1e-36
VAV2	0.413798	1e-32
CHCHD10	0.413798	3.1e-32
GAS2L3	0.413512	4.1e-09
HOXC4	0.413512	3.9e-07
LAPTM5	0.413512	0.0029
GS1-358P8,4,1	0.412653	0.00037
MDGA1	0.412653	0.0024
C12orf68	0.412653	0.027
RP1-18D14,4,1	0.412653	0.027
NIPSNAP1	0.412367	2.4e-11
IL11RA	0.412367	1.8e-06
GABRE	0.412081	0.00022
PREPL	0.411796	5.1e-33
C5orf15	0.41094	1.5e-33
PPM1J	0.41094	5.5e-05
VPS36	0.410655	1e-31
CDK18	0.410655	5.8e-06
MANEA	0.410371	4.1e-27
TMEM200A	0.410086	1.6e-27
RCC2	0.409802	1.4e-35
HS6ST2	0.409802	5.3e-33
SPATA25	0.409802	1.3e-07
TIAM2	0.409518	7.8e-16
RDH5	0.409518	4.9e-07
RP11-75C9,1,1	0.408384	0.029
METRNL	0.408102	5.5e-24
DHRSX	0.407819	6.5e-29
TMPRSS2	0.407536	1.8e-12
GDA	0.407254	1.5e-27
SORCS2	0.407254	0.00012
PBX1	0.405002	3.6e-14
RHBG	0.405002	1.2e-06
BDH1	0.40416	1.6e-30
CAMKK1	0.40416	6.9e-12
TM6SF2	0.402762	9.9e-09
PC	0.402483	5.2e-26
STAB1	0.402483	0.0037
ALDOC	0.402204	7e-31
AP001187,9,1	0.401925	0.0046
CERS1	0.401369	7.9e-13
CENPP	0.400535	5.2e-21
MXD3	0.39998	9.7e-21
TIAM1	0.39998	4.4e-07
MSI1	0.399426	5.1e-24
ANKRD18CP	0.399426	4.6e-05
TMX4	0.399149	4.5e-33
LBX2	0.399149	1.7e-16
C10orf125	0.398873	2.1e-23
HOXC11	0.398873	1.7e-11
NIPSNAP3A	0.39832	8.4e-18
B4GALNT2	0.397768	1.4e-05
ATP10D	0.397217	6.2e-08
B3GAT2	0.397217	0.014
BTNL8	0.396667	5.8e-35
NAT2	0.396667	0.00012
SLC45A3	0.396117	1.9e-21
SLC5A2	0.396117	4.3e-07
SERINC5	0.395569	8.1e-09
CTD-3080P12,3,1	0.392836	0.02
HAGHL	0.392564	1.9e-08
WBSCR27	0.39202	0.0083
TIMM23	0.391749	1.8e-36
COX15	0.391749	2.5e-36
RTN4IP1	0.390935	5.3e-25
AHRR	0.390935	0.00096
PSTPIP2	0.390664	1.6e-13
SLC16A1	0.389852	2.8e-39
GCA	0.388504	9.3e-25
FAM70B	0.387965	0.0015
MIR192	0.387965	0.029
SH2D6	0.387697	0.0072
MYL5	0.387428	1e-09
CHST6	0.38716	1.1e-06
RP11-568K15,1,1	0.386623	0.0026
CACNA1B	0.386355	0.00035
RASGRP2	0.386088	1.3e-06
TMEM143	0.385553	8.2e-27
AC079135,1,1	0.385286	0.02
AC140481,8,1	0.385019	0.0033
KISS1R	0.383953	1.6e-20
SFR1	0.383953	3.8e-19
CDHR2	0.383687	0.048
ANP32E	0.382889	5.5e-39
COBLL1	0.381565	8.3e-38
C6orf108	0.3813	7e-33
PDZD3	0.381036	3.8e-09
PRDM16	0.379981	1.3e-05
DAPK2	0.379718	3.2e-08
SCG2	0.379718	0.033
ACE	0.378929	0.00019
DUOX1	0.378929	0.05
GLTPD2	0.378667	1.1e-11
RP11-466P24,6,1	0.378667	0.031
CCR1	0.378404	1e-08
KIAA0528	0.378142	1.7e-40
GSTA2	0.37788	1.6e-18
RP1-95L4,4,1	0.37788	1.2e-05
ALG14	0.377356	2.1e-13
RP11-509E16,1,1	0.377095	7e-23
BCAS3	0.376573	3.6e-32
FAM171A1	0.376051	2.4e-36
HSPA12A	0.376051	7.6e-33
OAT	0.376051	5.2e-15
PCOLCE	0.37553	1.7e-13
AC011322,1,1	0.37527	0.034
PITPNM3	0.37475	0.0085
NSMCE4A	0.373971	6.5e-36
RP11-1220K2,2,1	0.373195	2e-11
EFNB3	0.373195	6e-11
AP000439,3,1	0.372419	1e-24
PTGES	0.372419	0.023
PPTC7	0.372161	5.3e-38
MORN3	0.371646	3.6e-05
RARRES1	0.371131	4.9e-10
TBX4	0.370617	0.00014
ADI1	0.369847	7.8e-43
PTH1R	0.369847	0.00051
POLN	0.369847	0.00064
TNFSF4	0.369591	3.7e-05
REEP3	0.369079	1.2e-43
PPARGC1B	0.368312	3.9e-21
ALDH3B1	0.367547	1.1e-08
RASL11A	0.367292	1.6e-35
KIF26B	0.367292	3e-35
KAZN	0.366783	7.8e-17
PEX11G	0.366783	4.9e-08
MEGF6	0.366529	6.8e-08
KCND3	0.366021	0.00022
CTD-2313N18,2,1	0.365514	0.00033
SOAT2	0.365008	5.1e-20
SDC1	0.364755	3.4e-45
NYNRIN	0.364755	2.8e-12
CHRNA4	0.363745	4.4e-23
APOL6	0.363493	5.6e-30
NT5DC1	0.362487	3.6e-41
IGSF9	0.361985	9.9e-05
LGALS3	0.361734	1.3e-12
GPR135	0.360232	2.2e-05
NOTCH1	0.359983	5.5e-24
ADAM22	0.359983	1.7e-16
AC005152,2,1	0.359983	6e-05
KIF5C	0.359484	0.033
ICOSLG	0.358737	1.1e-33
ELFN1	0.358737	4.9e-08
DAB1	0.358737	0.02
SRSF12	0.358489	0.047
RP11-1021N1,2,1	0.35824	0.0099
HGFAC	0.357992	0.0015
LYSMD2	0.357744	3.7e-09
AADAC	0.357744	8.7e-09
RP1-28O10,1,1	0.357744	0.039
AC002347,2,1	0.357001	0.036
SLC35G1	0.356506	5.6e-37
C3orf33	0.355519	2e-25
RAPGEF5	0.354044	2.4e-34
ZNF664	0.353553	1.4e-47
TRIM14	0.353064	2.7e-45
HOTAIR	0.353064	8.3e-13
NEB	0.353064	1.8e-05
RP11-252E2,2,1	0.352819	0.0028
TGFBR1	0.351598	1.1e-44
AK4	0.351111	6.3e-48
GABRB1	0.351111	0.049
AQP4	0.350382	0.033
AC074091,13,1	0.348928	8.6e-07
FAM98B	0.348686	4.8e-47
TFF2	0.348444	1.5e-06
TMEM86B	0.346998	9.6e-35
GNE	0.346998	1.8e-33
MOGAT3	0.346758	6.2e-15
MAN1C1	0.346037	3.3e-08
TNFRSF13C	0.345558	0.0012
RP11-761I4,3,1	0.345079	0.002
BRMS1L	0.344124	1.1e-36
CERS4	0.344124	6.7e-36
SCUBE2	0.344124	8.2e-11
C6orf3,1	0.344124	0.0021
DDC	0.343647	2e-47
ARL15	0.342933	4.9e-14
CFB	0.342458	3.1e-16
MTHFS	0.341984	1.5e-31
SERPINA6	0.341747	0.001
DHRS11	0.341037	4e-33
CACNA2D4	0.341037	1.5e-11
ESPN	0.340565	1.4e-26
RP11-119D9,1,1	0.340093	3.6e-13
P2RY2	0.339151	4.1e-45
ABHD14B	0.339151	2.1e-33
COMT	0.338681	2.7e-48
TUBB4A	0.338681	0.00074
TMEM209	0.337744	1.9e-44
HAAO	0.337744	1.1e-39
EXOC3L4	0.337509	7.4e-06
APOC3	0.336808	2.3e-38
LINC00341	0.336808	2.5e-20
NR0B2	0.335876	0.001
FAM49A	0.335643	0.013
HAL	0.334946	0.0079
GCAT	0.334482	3.6e-32
CYP4X1	0.33425	3.1e-09
C1orf168	0.333556	1.4e-11
SCARNA13	0.333556	1.5e-05
SERPINA11	0.333556	0.00015
XYLB	0.333325	1.3e-44
HPX	0.333325	2.3e-16
SHBG	0.332863	0.00046
NR1I3	0.332171	0.021
SRGAP3	0.331941	0.00077
SERPINF2	0.331481	6.8e-17
FGF23	0.331252	0.00092
CORO1B	0.331022	3e-53
ZNF488	0.330564	4e-42
PAOX	0.330335	1.5e-09
ACOX2	0.330106	4.5e-27
PDZK1	0.329877	5.5e-08
GSTM4	0.328508	3.4e-46
ANPEP	0.328508	3.4e-14
TSPAN7	0.328053	2.8e-16
CHRDL2	0.328053	4.9e-06
RB1	0.327145	1.2e-50
CIDEB	0.327145	2.4e-36
USH1C	0.326918	1e-53
SKP1	0.324885	6.4e-56
C10orf26	0.322864	2.6e-47
SCML4	0.322194	1.5e-13
CHST3	0.32197	2.4e-54
TXNRD1	0.321747	1.6e-36
FBLN5	0.321302	2.1e-47
OBSCN	0.320856	7.5e-30
ALDH6A1	0.320634	2.9e-30
CCDC3	0.32019	3e-11
NOXO1	0.319968	0.00017
RP11-309I15,1,1	0.319968	0.0059
SULT1A1	0.319746	5.4e-12
PHGR1	0.31864	6.1e-14
GALC	0.318419	1.8e-55
TERT	0.318199	0.00025
CPNE7	0.317978	2e-10
MX1	0.317538	3.4e-06
DAPK1	0.317318	4.4e-41
P2RY1	0.317318	8.4e-38
NSF	0.317098	1.3e-49
RIMS4	0.316878	3.9e-15
APOB	0.316439	2.2e-06
MYLK3	0.314036	2.9e-05
RDH16	0.313601	5.9e-07
DCP2	0.313383	4.5e-51
TMEM82	0.313166	1.3e-25
MST1P9	0.312516	9.6e-06
COL4A1	0.312083	1.5e-07
LRRC15	0.311219	1.1e-09
FAM131B	0.308641	5e-34
ITPKA	0.308641	1.9e-20
OGDHL	0.308	3.9e-45
LA16c-444G9,5,1	0.30736	0.0017
RP11-796I2,2,1	0.307147	3.4e-06
B3GNT6	0.307147	0.047
DTWD2	0.306721	3.6e-31
APOA4	0.30566	2.1e-07
CYP2C9	0.30566	5.6e-05
AIF1	0.305448	4.6e-12
SLC7A2	0.304603	1.3e-55
CLRN3	0.304392	5.3e-18
CRYM	0.30397	0.0025
PLCB2	0.303759	3.5e-08
CORO2A	0.303128	1.8e-59
PRHOXNB	0.300409	2.4e-05
PTGIS	0.299577	8.3e-12
DGAT1	0.29937	2.6e-60
LINC00479	0.298748	8.3e-12
HMCN2	0.296684	0.029
RP11-327J17,3,1	0.296479	1.7e-05
NDP	0.296068	5.4e-08
MADCAM1	0.295658	0.016
IRAK1	0.295453	2e-64
SLC26A2	0.294635	1.6e-59
RP11-38P22,2,1	0.294431	1.7e-35
OSTBETA,1	0.293819	1.9e-39
APOA1	0.293615	3.7e-67
MX2	0.293615	0.0085
ANKS4B	0.292194	3.8e-46
RP13-895J2,2,1	0.29179	0.043
PMP22	0.291385	1.5e-44
PI3	0.290982	1.4e-08
JPH1	0.290982	4e-06
PHEX	0.29078	6.6e-05
RP11-273G15,2,1	0.290377	9.8e-10
RP5-1014C4,3,1	0.290176	0.013
RP11-368I7,2,1	0.289573	1.6e-12
TMEM64	0.289373	7.6e-29
ACADSB	0.288771	7.1e-55
DEPDC1	0.288571	7.2e-28
WNT11	0.287972	3.9e-22
TSPEAR-AS1	0.287972	0.04
HNRNPA1P27	0.287772	7.3e-10
SNORA60	0.287374	0.016
EPHX2	0.284993	3.2e-24
TCIRG1	0.284204	1.3e-12
NEURL2	0.283811	1.3e-15
PDZD7	0.283811	4.3e-14
FOXJ1	0.282633	7.3e-12
NPNT	0.282241	3.2e-65
RGAG1	0.280875	1.5e-05
AC012065,7,1	0.280875	0.00049
AC012146,7,1	0.280875	0.013
NR2F2	0.28068	5e-14
RP11-295M3,1,1	0.280486	0.0015
ZMYND15	0.280097	2.4e-13
TRPC3	0.279515	0.0011
APOBR	0.27797	1.1e-05
RP4-683M8,2,1	0.277392	0.00016
SLC44A4	0.277008	2e-06
KIT	0.276624	2.5e-32
MAOB	0.275476	7.7e-18
KCNC1	0.274714	0.041
ATP8A1	0.273763	8.9e-56
CNIH2	0.273573	1.2e-15
PDE6A	0.273194	6.1e-14
EPB41L4A	0.273194	1.5e-09
SLC1A1	0.273005	3e-66
APOOL	0.272061	2.5e-51
NPR2	0.271684	5.4e-10
ANXA8L1	0.271307	0.00037
TUBA3D	0.270369	0.0092
GDF7	0.269807	1.5e-18
NUDT8	0.268687	2.3e-34
FAM211A	0.268687	3.2e-18
SLC25A1	0.268501	1.3e-68
SUSD3	0.266093	2.2e-13
PNMA2	0.265908	9.9e-06
HEPACAM2	0.265908	1.9e-05
P2RY6	0.265356	5.9e-53
SLC22A17	0.265172	0.00018
FAM101B	0.263888	3.7e-29
RP11-119F19,4,1	0.263706	0.0018
GAMT	0.262793	1e-69
AC026471,6,1	0.262611	0.00021
SLC22A4	0.261703	7e-06
GJB1	0.255076	1.7e-09
CXCL17	0.254723	5.3e-05
POU3F2	0.254723	0.01
C3	0.25437	8.3e-80
RP11-543D5,2,1	0.25437	0.011
DNMT3L	0.252788	7.9e-16
GNAZ	0.251564	2.6e-09
GLYCTK	0.251042	4.8e-31
TP73	0.248101	2.3e-24
FADS6	0.247071	0.00032
RHBDL3	0.2469	0.0075
OASL	0.2469	0.019
EFHD1	0.246558	1.9e-15
SYT2	0.246217	0.0035
VN1R51P	0.245876	0.028
CNNM4	0.245535	1.2e-74
C11orf21	0.245365	0.00024
RP3-468B3,3,1	0.242827	0.00032
ASAH2C	0.241987	0.00017
SLC30A2	0.241987	0.00082
GS1-393G12,12,1	0.24115	2.2e-08
ALOX15	0.240815	4.3e-06
RP11-15N24,4,1	0.240149	8.3e-06
HAO2	0.239484	0.00014
MTX2	0.238821	2.8e-75
LGALS2	0.23849	1e-11
MMP17	0.237665	0.0024
[truncated: 209 more rows]
