# Supplementary material for: NCOR1 Sustains Colorectal Cancer Cell Growth and Protects against Cellular Senescence
Source: Cancers (Basel). 2021 Sep 1;13(17):4414. doi: 10.3390/cancers13174414 (PMC8430780; doi:10.3390/cancers13174414)
Supplement: Supplementary file 1 [file cancers-13-04414-s001.zip › TableS2.xlsx]

## Sheet: Feuil1
gene_symbol	Fold change	deseq,adj,pvalue
RP11-91K9,1,1	174.248	9.9e-07
CFI	130.78	1.6e-15
SPRR1A	119.843	2.2e-21
CARD16	94.2225	2.8e-15
ROBO2	76.8514	4.2e-24
RP11-426L16,9,1	73.6187	0.001
FMN2	73.5677	0.0011
IL1RAPL1	63.2065	1.8e-10
PLSCR5	60.5897	0.0042
A2M	60.0462	0.02
SPARCL1	50.9143	0.012
RP11-254I22,3,1	50.3877	1.3e-05
KRTAP3-2	48.7726	0.015
RP1-92O14,6,1	48.6039	0.015
AL121578,7,1	46.1417	0.02
KRTAP5-5	44.3542	0.03
GAPDHP33	43.7739	0.025
RP11-566K11,4,1	43.7133	0.025
ATP5A1P5	41.8455	0.035
ACSM1	41.3553	0.032
CTC-255N20,1,1	40.8425	0.035
ZFP57	38.9621	2.1e-06
SUCNR1	38.8812	2.9e-51
SNORA51	38.6662	0.043
RP11-454P21,1,1	38.6662	0.043
MDFIC	37.1168	2.5e-19
RP11-203B7,2,1	36.9115	0.0034
THSD7A	33.9185	0.00019
A1CF	33.4747	1.8e-08
C8orf4	30.4633	5.9e-05
RP11-145B3,2,1	30.4	6.1e-05
PTH2R	27.2465	0.00056
FMO9P	26.3915	0.00028
GRIP2	25.7768	5.4e-05
NCKAP1L	23.1831	5.6e-06
HSPB8	22.991	2.1e-10
SOX6	22.8956	4.3e-10
SLC6A14	22.3624	3.7e-64
NKD1	22.3314	2.9e-19
RP11-432J24,6,1	21.9325	0.0015
PLAC1	21.4961	4.3e-22
DTNA	21.2148	1.6e-05
ABCA12	21.2001	0.0091
RP11-597K23,2,1	21.1414	0.0021
SOX2	20.5633	1.3e-10
CLCNKA	19.9733	2.1e-09
RP11-401P9,4,1	19.8766	3e-07
HAO1	19.6983	0.00097
LYG2	19.3197	6.8e-05
UBD	18.6228	0.0088
RP1-50J22,4,1	17.976	0.00044
RP11-548C21,1,1	17.5208	7.3e-09
RP11-295H24,3,1	17.3036	0.0086
TTN	17.1246	0.0092
PROX1	17.0654	9.9e-33
BDNF	16.8188	6.2e-75
TLR1	16.7258	1.5e-06
RP11-946L20,2,1	16.6448	0.00036
RP11-401P9,2,1	16.6333	5.5e-08
RP11-401P9,5,1	15.8455	0.015
RP11-1112C15,1,1	15.7688	1.4e-06
CCDC166	15.2422	0.018
RP11-114G22,1,1	14.8769	2e-08
HIST1H2AI	14.6517	3.9e-30
SEPP1	14.6517	1.1e-07
MGP	14.1037	4.6e-09
RP11-429J17,4,1	14.0744	0.0017
RP11-268G13,1,1	14.0549	0.0018
AC013275,2,1	14.0354	7.2e-09
TUBA1A	13.9966	0.00058
GBX1	13.9481	0.029
ARHGAP6	13.9288	1.1e-31
CCDC154	13.7943	0.00015
RPS10P1	13.68	1.6e-16
AC002463,3,1	13.6138	2.3e-05
BMF	13.595	1.3e-31
CTB-51J22,1,1	13.445	0.034
IL7	13.3892	6e-12
HMGA2	13.0592	2.6e-73
PLA1A	13.0231	0.003
CALCRL	13.005	0.019
RP11-445H22,4,1	12.9063	0.0036
AC017060,1,1	12.7551	7.8e-05
KLKB1	12.7551	0.044
RP11-775C24,3,1	12.7286	0.00039
OR2B6	12.6319	5.2e-12
WDR63	12.6231	4.3e-05
GALC	12.5446	0.047
RP11-567C2,1,1	12.4926	0.00049
CCDC102B	12.4494	0.00049
ABCA1	12.3291	7.5e-06
ALDOB	12.2101	0.0055
RP11-449P1,1,1	12.1763	0.0056
CASP1	11.9671	4.3e-58
LINC00304	11.8433	0.0068
HCN1	11.8105	1.6e-20
KIAA1683	11.6157	1.2e-42
HIST1H3H	11.5354	8e-40
NCF2	11.4716	5.7e-21
VN1R108P	11.4637	0.0057
DNM3	11.4557	4.5e-24
PRKACB	11.3059	4.9e-39
ALDH1A2	11.2668	1.9e-10
NRG4	11.1502	1.1e-25
LPHN2	11.1271	9.7e-05
RP11-536G4,2,1	11.0886	0.0015
HIST1H3D	10.8228	1.8e-06
RP11-412H8,2,1	10.7928	8e-12
ARHGAP31	10.748	5.2e-10
RP5-1096J16,1,1	10.748	0.013
HIST1H1T	10.6516	1.2e-05
RP11-375F2,3,1	10.6074	0.014
SLAMF6P1	10.6001	0.0023
FAM66C	10.5414	1.2e-07
RP11-431N15,2,1	10.4396	0.00046
CLEC2B	10.4396	0.00047
TNFSF18	10.2817	0.017
SERPINB7	10.2248	1.3e-05
KY	10.1894	0.018
RP11-478J18,1,1	10.077	1.8e-21
TP63	10.0422	2.9e-05
RP11-654D12,2,1	9.91766	0.021
ZNF204P	9.75404	1.9e-15
MAT1A	9.6331	0.0034
CYTIP	9.55993	8.1e-07
AC105448,1	9.55331	0.026
AC087651,1	9.53346	0.026
FAM194A	9.52685	0.0055
C1orf228	9.50048	8.4e-05
HIST1H2BF	9.46761	1.2e-18
SPRR3	9.44794	6.9e-12
BDKRB2	9.36319	2.1e-05
RP11-4G2,1,1	9.33726	0.0064
CTA-373H7,7,1	9.32433	0.0065
AC016717,1,1	9.30496	0.0065
LINC00163	9.25992	1.1e-10
CD5L	9.07564	0.00046
FREM1	9.00671	1e-05
ANGPTL3	8.96311	0.0032
RP11-403F21,3,1	8.88887	0.043
MANSC4	8.80913	0.039
IGSF10	8.79083	1.7e-28
FBN2	8.77257	5.5e-05
AC005150,1,1	8.76649	4.2e-08
COL9A1	8.73011	0.00074
RP11-199F6,9,1	8.6638	0.026
MUC15	8.60396	0.0024
ANO3	8.58013	1.7e-25
C1orf150	8.58013	0.012
HIST1H1D	8.4855	0.00033
GPR123	8.47375	0.048
HIST2H2BD	8.47375	0.048
SERPINI1	8.39191	2e-10
CEACAM6	8.39191	0.0068
CLDN10	8.35709	0.00074
TP53INP2	8.3224	1.8e-30
RP11-493L12,6,1	8.25347	1.4e-09
CXCL1	8.1681	3.9e-14
RP4-599G15,7,1	8.15678	0.00012
HIST1H2AK	8.08922	7.5e-11
TAGAP	8.08922	8.6e-10
TMPRSS11E	8.08361	0.026
CEACAM5	8.06682	5.5e-05
CCT7P2	8.02777	0.018
AC007106,1,1	8.02221	6.2e-05
TCF4	7.98338	4.3e-29
PRKCDBP	7.97785	0.0057
LIPK	7.94474	0.02
NR5A1	7.93923	0.0018
AGGF1P2	7.92274	2.6e-05
IRGM	7.87893	0.00066
RP11-187C18,1,1	7.81909	0.0035
CTC-231O11,1,1	7.80825	0.036
HOXC5	7.76508	4.2e-12
ENPP5	7.7597	2e-10
SYT1	7.75432	0.022
TNF	7.73821	0.00012
TTC9	7.67943	1e-33
AC017076,5,1	7.67411	1.3e-10
CYP27A1	7.65817	6.2e-39
CTC-523E23,1,1	7.63697	1.8e-07
GNG4	7.57896	0.001
WEE2	7.56846	0.026
HIST1H4D	7.53705	5.6e-05
RP11-451F20,4,1	7.52139	3.5e-06
TLR6	7.51618	4.5e-36
ATP10D	7.45392	2.8e-24
RP4-755D9,1,1	7.38194	1.8e-07
ANKRD36BP2	7.3615	1.5e-10
MAGEC1	7.3564	0.0038
RP11-221J22,2,1	7.34621	0.011
PLA2G2F	7.32587	4.2e-09
GALNT13	7.32079	0.00035
CSF1	7.30052	2.4e-43
HIST1H4H	7.27022	6.8e-27
TREML2P1	7.26015	0.022
OR2W6P	7.2501	0.0015
RP11-704J17,5,1	7.19503	2.6e-07
TREML2	7.18506	3.5e-18
BBOX1	7.18506	0.0088
MIA2	7.17511	7.1e-10
LY96	7.1602	0.00012
EPHB1	7.08614	0.0019
LUM	7.06652	4.9e-17
ODZ1	7.05673	1.9e-10
NYAP2	7.03719	2.3e-11
ANXA6	7.01285	2.6e-06
NXF3	7.01285	0.0058
ATP13A4	6.99828	1.8e-14
KCNK9	6.99343	4.9e-08
HOXC8	6.9644	9.5e-27
PTPRM	6.94994	5.2e-15
HIST1H1C	6.94031	2.7e-13
MAPK8IP2	6.93069	1.7e-11
ITGA10	6.87329	2.6e-09
CLDN10-AS1	6.84951	8e-14
HIST1H2BD	6.82581	1e-17
HCP5	6.81163	1.2e-07
PCLO	6.80219	7.4e-10
VSTM5	6.78806	0.018
TPH2	6.77866	4.1e-12
RNASE1	6.77866	5e-06
RP11-420G6,4,1	6.76458	2e-17
STK32A	6.74117	0.0032
CES5AP1	6.72717	6e-07
RP11-379F12,4,1	6.72251	0.048
SCEL	6.69461	9.6e-14
KLHL13	6.69461	8.3e-08
CES1	6.64837	0.05
RP11-702H23,2,1	6.63916	7.3e-05
HIST1H2BC	6.62996	4.8e-33
ABCA6	6.62996	0.00031
RP11-459F3,6,1	6.58873	0.022
NR4A3	6.5796	0.00017
RP11-1018N14,5,1	6.57049	2.4e-07
HOXC10	6.55684	9.5e-11
AC104654,2,1	6.55229	1.7e-05
CTAGE3P	6.55229	7.5e-05
C8orf75	6.52962	0.0018
SH2D1B	6.49352	8.7e-06
HLA-J	6.44419	5.6e-34
LINGO1	6.44419	1.2e-13
ZNF467	6.43081	1e-06
PCP2	6.35107	0.00053
TSHZ2	6.33349	0.0056
ATP1B1P1	6.3291	0.013
PLCH2	6.31595	2.2e-29
HNRNPA1P27	6.31157	3.9e-11
DSG4	6.29846	6.8e-07
AC008746,3,1	6.29846	0.0059
HIST1H4I	6.26363	1.4e-07
AC013480,1,1	6.25062	3.6e-15
TPRG1	6.19455	5.8e-11
AC137723,5,1	6.19455	0.015
CPT1B	6.19026	1.7e-11
RP11-689P11,2,1	6.18168	0.032
IL28A	6.13473	0.0019
ENTPD1	6.11775	1.6e-12
C20orf90	6.11351	0.015
KRTAP3-1	6.10927	4.1e-09
EXOC3L1	6.09658	3.8e-10
IL28B	6.09235	4.5e-05
CYP2C18	6.08392	1.7e-21
CGNL1	6.0797	7.3e-09
AC006538,1,1	6.07128	1e-10
RP11-231K24,2,1	6.02934	5.2e-05
AKAP12	5.996	9.4e-12
RP11-1081L13,4,1	5.996	0.0003
KCNQ3	5.996	0.018
C14orf55	5.996	0.038
TRIM22	5.98354	3.2e-18
RP3-323P13,2,1	5.9794	0.0011
KCNJ15	5.97111	2e-06
AC103564,7,1	5.97111	2.3e-05
SELPLG	5.97111	0.039
LHX3	5.95458	0.039
AC079610,2,1	5.95046	0.04
HIST1H3J	5.92987	0.00063
SLC6A7	5.91345	0.04
RP11-468E2,2,1	5.87667	0.021
ASTL	5.8726	0.001
MYO16	5.86447	4.8e-06
AGMO	5.85228	9.8e-20
HIST1H3G	5.84823	6.4e-19
RP11-553A10,1,1	5.83608	0.0027
AC005532,5,1	5.81589	1e-15
GIMAP2	5.81589	1.9e-15
GPR17	5.81589	1.8e-06
RP11-123B3,6,1	5.81186	0.046
PALM2	5.80783	0.0033
SSPO	5.79175	1.8e-11
KIAA0513	5.77171	2.2e-28
HIST1H2BJ	5.77171	3.1e-28
RP11-420L9,2,1	5.76772	1.2e-07
RP11-128L5,1,1	5.76772	1.4e-07
ST7-OT4	5.76772	0.00049
ST3GAL5	5.76372	2.2e-23
TMEM156	5.75175	0.0016
RP11-18H21,1,1	5.74776	7.4e-05
AC010987,6,1	5.74776	0.047
AC135776,1	5.71598	0.00048
RP11-20D14,6,1	5.71202	3.4e-10
GPR111	5.70015	4.6e-09
SLC15A3	5.6962	2.8e-37
MMP13	5.69225	7.8e-05
PTPRG	5.64902	0.0088
MME	5.6451	0.032
MDGA1	5.62167	0.00017
PPYR1	5.61778	0.048
HAS2	5.61389	4.8e-20
HIST1H2BK	5.59834	6e-37
MUC21	5.59446	0.015
FAM182B	5.56739	7.4e-09
RP11-566K11,2,1	5.56739	6.6e-05
PTGS1	5.56353	1.7e-14
NEURL3	5.55967	3.4e-10
RP11-168G16,1,1	5.5366	0.0008
RP11-162G10,5,1	5.5098	0.009
TP53INP1	5.50217	5.5e-10
RAPGEF4	5.50217	8.1e-07
ARSH	5.49454	1.9e-05
CTD-2650P22,1,1	5.48693	4.4e-06
FAM22A	5.47933	0.031
TTC34	5.45659	0.00079
GCNT2	5.44903	1.7e-29
HSP90B2P	5.44526	7.2e-10
RP11-429J17,7,1	5.42642	3.1e-09
HLA-B	5.42642	6.2e-06
ANKRD19P	5.42642	0.00018
RNU6-1	5.41515	0.0097
WFDC10A	5.41139	0.0018
ADAM28	5.39641	1.3e-28
RP11-10L7,1,1	5.37401	0.0018
BACH2	5.37029	0.0004
ASPA	5.37029	0.02
IL11	5.36657	1.2e-15
STRC	5.35542	0.0035
RASGEF1B	5.348	6.8e-25
RORC	5.348	6.8e-08
AMELX	5.348	0.02
RP11-51M18,1,1	5.33689	8.3e-05
HIST1H3B	5.33689	0.0036
KCNN2	5.33689	0.02
AC092569,2,1	5.33689	0.037
FGF11	5.33319	1.1e-24
LRRC10B	5.32581	8.3e-07
MYO3B	5.30738	0.0012
AC019117,2,1	5.30003	0.013
HIST1H2AC	5.29269	3.9e-11
PCDHB10	5.28902	0.018
AGGF1P1	5.27803	2.8e-07
NR4A2	5.27437	1.3e-30
DUSP5	5.27437	4.8e-10
AGPAT4	5.25977	7.8e-09
RP11-728F11,4,1	5.25248	0.024
RP11-407N17,3,1	5.24885	0.0014
SMOC2	5.23431	1.3e-10
LTB	5.21982	1.6e-06
AC009133,12,1	5.2162	2.1e-12
HOXD9	5.21259	0.0016
DNAJC12	5.20537	2.5e-10
SLAMF7	5.20176	0.00096
HIST1H2BO	5.19455	1.9e-06
HIST1H2BG	5.173	8.5e-16
XKRX	5.16583	5.6e-30
ZNF117	5.16225	1.4e-22
PRDM1	5.14439	1.2e-08
RP3-368B9,1,1	5.14083	3.2e-07
ZNF80	5.14083	0.0011
RP11-25H12,1,1	5.13726	0.035
RP11-115J23,1,1	5.1337	0.017
SLC22A3	5.1124	1.2e-27
SHROOM2	5.09824	0.0012
RP11-202G11,2,1	5.09118	0.016
BCO2	5.08413	0.0002
NLRP1	5.07708	0.0034
MKRN3	5.06654	0.016
CTC-498J12,1,1	5.05601	0.028
RP11-366L5,1,1	5.04551	4.2e-15
LGALS9B	5.03852	0.0061
SP5	5.03154	4.1e-22
HIC1	5.00719	3.6e-05
KCND1	4.98986	9.9e-13
AC009133,14,1	4.97605	1e-05
RP3-439F8,1,1	4.96571	0.019
CEACAM7	4.96227	0.00066
RP11-766N7,3,1	4.9451	0.0046
C4BPB	4.93825	6.7e-22
ERP27	4.93825	4.6e-18
EVX2	4.92799	5.2e-06
AC012531,16,1	4.92799	0.033
CTNNA2	4.92458	6.5e-09
PCDH20	4.91776	0.0014
CCDC114	4.91435	8.6e-13
ENHO	4.91094	0.0004
MYCBPAP	4.90414	0.0003
AC104600,1,1	4.90074	0.00012
RP11-309L24,4,1	4.89056	3.4e-05
CXXC4	4.88379	4.8e-05
AQP6	4.8804	2.3e-07
MEX3B	4.87026	5.7e-20
MGAT5B	4.87026	0.035
DIRAS2	4.86352	0.00054
DACT3	4.86015	0.0083
KCNAB3	4.85678	0.0013
SP8	4.85341	0.0003
CAB39L	4.85005	1.6e-08
HLA-L	4.85005	1.8e-05
CD300C	4.83662	1.4e-11
OSTM1	4.82992	2e-30
HIST1H2AG	4.82658	3.7e-09
KYNU	4.82323	1.8e-25
NKAIN2	4.81989	0.0022
RTP4	4.78328	2.6e-28
RP11-141O11,2,1	4.78328	0.04
RP11-446H18,3,1	4.77334	3.5e-05
CTD-2314G24,2,1	4.77004	1.1e-24
RP11-1391J7,1,1	4.74695	7.9e-05
AC007881,6,1	4.7338	0.00074
AJ239321,3,1	4.72725	0.0011
SRPX2	4.69785	0.0095
LEPREL1	4.69459	1.4e-26
MAP1LC3A	4.69459	4e-08
TCL6	4.69134	4.4e-11
RP11-10L12,6,1	4.68484	0.00044
COL5A2	4.67187	3.4e-12
AC012531,25,1	4.64603	0.0054
HIST1H2AE	4.64282	2.8e-12
DNAH10OS	4.63638	2.7e-08
PPARGC1A	4.63317	0.026
MRVI1-AS1	4.62996	0.0055
ETV1	4.62355	3.9e-21
FBP2	4.62355	0.02
RP5-907D15,2,1	4.61394	0.0013
RP11-806O11,1,1	4.61075	0.00046
GRAMD1C	4.59479	9.2e-21
SYNE1	4.59479	7e-06
RP5-837D10,2,1	4.59479	3.6e-05
SLC46A3	4.58843	1.1e-23
TTLL7	4.58525	3e-05
DUSP5P	4.5789	3.7e-06
NFAM1	4.5789	0.013
RPSAP52	4.57572	0.014
IGFL2	4.55358	2e-07
DYNC1I1	4.55042	4.6e-08
ARID3C	4.55042	0.0061
AC147651,3,1	4.54412	9.9e-08
RP5-1011O1,3,1	4.54412	0.0019
HMGB1P24	4.54412	0.0062
HIST2H2BF	4.54097	1.1e-06
RP11-540O11,1,1	4.53154	1.5e-15
CCRL1	4.49089	3e-09
AC007405,2,1	4.48466	6.5e-14
BTN3A3	4.48156	1.1e-25
AVIL	4.47845	2.4e-18
ABLIM2	4.47535	8.4e-05
IL4I1	4.47535	0.0023
HIST1H4E	4.46296	1.6e-07
SLPI	4.44443	1.6e-12
RP11-701P16,1,1	4.44136	0.0016
TGFB3	4.4352	9.5e-19
NDNF	4.42906	2e-05
GPR87	4.42599	6.2e-13
TMED6	4.42599	0.0004
C9orf106	4.42292	0.0077
KCNH8	4.41373	0.0002
HIST2H2BE	4.40762	1.2e-06
RGS22	4.39542	0.028
AC068610,3,1	4.38629	0.00062
PVRL4	4.37414	3.5e-26
RP11-627G23,1,1	4.37414	5.6e-19
CSF2RB	4.37414	0.029
HHIPL2	4.37111	3e-05
TLX2	4.36808	0.044
CD7	4.36506	0.043
NHLRC4	4.36203	3.6e-07
BCHE	4.35599	0.0013
ZC4H2	4.35297	2.9e-06
MMP23B	4.35297	0.044
COL9A2	4.34995	5.2e-08
TMEM229B	4.34393	1.2e-16
RP11-445P17,8,1	4.3259	0.014
RP11-560I19,4,1	4.31991	0.048
FXYD3	4.31093	5.9e-26
TNFRSF8	4.29304	0.05
RTN2	4.29007	2.5e-11
GPNMB	4.29007	0.00089
PLK2	4.28709	6.8e-28
ZBP1	4.28412	1e-08
ALDH3B2	4.26339	6.8e-08
GPR137B	4.24569	4.4e-07
ARHGAP4	4.24275	3.1e-17
JAKMIP2	4.22807	2.5e-08
RP11-70C1,1,1	4.22807	0.017
TREML3	4.21929	2.7e-05
RP13-467H17,1,1	4.21929	0.0041
PPP1R3F	4.21052	5.3e-22
BHLHE40	4.21052	6.7e-10
PCDH7	4.20178	2.8e-09
TRPM5	4.20178	1.4e-06
IL8	4.20178	0.0021
CTC-210G5,1,1	4.19596	0.00077
TSNAXIP1	4.18434	0.0062
RP11-236L14,1,1	4.18434	0.0062
OR52K3P	4.18144	0.00038
CDK6	4.17854	9.1e-23
CD109	4.17275	1.5e-07
CXCL6	4.16409	0.0067
SLITRK6	4.1612	1.8e-26
DOK3	4.15544	7.2e-14
UGT2B15	4.13532	5.4e-07
RP11-244F12,3,1	4.12387	4.6e-06
KRT8P46	4.12387	5.9e-05
PLXDC1	4.11531	0.00078
CYP4F12	4.11246	8.2e-07
FUT6	4.11246	0.029
RP11-297L17,2,1	4.10107	0.0029
BX004987,5,1	4.09823	0.03
RP11-455F5,3,1	4.08971	1.3e-05
AC095067,1,1	4.08971	0.0011
HOXC9	4.08688	4.1e-09
GBP4	4.08405	3.1e-25
SLC16A14	4.08122	2.1e-05
ZNF221	4.07274	5.3e-10
AP000344,3,1	4.06428	0.012
AP001432,14,1	4.04741	0.0024
AC004980,10,1	4.04741	0.023
NT5DC4	4.03062	0.0091
SHC2	4.02224	0.017
RP11-248C1,2,1	4.01946	1.1e-14
RP11-231E6,1,1	4.01946	1.4e-06
BTN3A1	4.00555	5.6e-24
CTD-2555A7,2,1	4	0.0039
RP11-266A24,1,1	4	0.035
HOXC6	3.99446	2.3e-22
RP5-884M6,1,1	3.99169	0.0088
APOL3	3.98893	3.4e-22
RAB37	3.98616	8.5e-11
MR1	3.98064	9.6e-07
HLA-G	3.98064	0.0049
GBP1P1	3.98064	0.017
DUSP4	3.97788	1.7e-24
RP1-249H1,4,1	3.97512	9.6e-06
GRHL3	3.97237	3.6e-05
AP001505,9,1	3.96962	7.7e-10
GOLGA8IP	3.96962	0.00025
AC011747,7,1	3.96412	0.00014
RP11-677M14,7,1	3.96137	8.2e-12
RP11-445H22,3,1	3.96137	0.016
RP11-844P9,2,1	3.95863	4e-16
ARHGAP24	3.95863	3.5e-07
C1R	3.95863	4.1e-06
RTBDN	3.95588	0.011
ENPEP	3.94767	7.1e-14
GBP5	3.9422	6.2e-05
COL14A1	3.9422	0.011
AL022341,3,1	3.93947	0.027
RP11-196G18,3,1	3.93128	0.0035
SRPX	3.93128	0.0062
BIRC3	3.92584	5.6e-12
HYAL1	3.90954	2.3e-10
TCEA2	3.90683	0.00042
A1BG	3.90683	0.041
SPTBN4	3.90142	4.8e-05
IL1A	3.89602	0.00051
RP11-792D21,2,1	3.89062	0.031
ZFHX2	3.88523	3.7e-07
HEPHL1	3.88254	0.0015
TNXB	3.88254	0.0097
CXCL3	3.87985	7.2e-05
C5orf27	3.87179	0.0067
AKAP6	3.86911	8.6e-10
WDR72	3.85572	1.2e-18
HLA-F	3.84504	6.5e-22
RP11-82L18,2,1	3.84504	0.0002
DZIP1	3.83972	2.2e-05
ARHGEF37	3.83706	2.6e-05
ZMAT1	3.8344	0.026
NBEAP1	3.8344	0.039
COL20A1	3.8344	0.046
C14orf105	3.83174	4.4e-08
DOCK3	3.82909	1.2e-05
ISL1	3.82378	1e-22
SV2C	3.81848	0.0041
COL1A1	3.81319	4.3e-17
FBXO10	3.81055	1.5e-14
TRIM6	3.80264	8.6e-13
NOV	3.79737	0.023
TNC	3.79211	2.7e-05
RP11-435F17,3,1	3.79211	0.038
PBXIP1	3.78685	1.9e-11
NAV3	3.78161	0.011
IQCJ-SCHIP1	3.78161	0.023
METTL7A	3.77899	0.00026
PRDM8	3.76853	8.9e-20
FOXP2	3.76591	5.8e-05
EGR3	3.7633	0.027
RP11-95P13,1,1	3.7607	2.8e-05
AC022532,1	3.7607	0.00078
BMPR1B	3.7607	0.0017
ANKRD30B	3.75809	7.9e-06
ABCB1	3.75809	8.1e-06
PTBP2	3.75028	4.8e-22
ARHGAP25	3.74769	0.0024
RP11-352D13,6,1	3.74249	0.00027
FILIP1L	3.7399	4.2e-10
LGALS9C	3.73731	3.4e-06
SYCP2	3.73472	7.8e-16
C4BPA	3.73472	7.1e-09
ATL1	3.73213	2.7e-08
SCIN	3.73213	0.0028
TP53AIP1	3.71922	0.0044
BEND7	3.71664	1.1e-08
LVRN,1	3.71664	0.013
FAM19A5	3.71664	0.037
ZNF608	3.71407	1.3e-20
CCT8P1	3.69609	3e-08
C1QTNF2	3.68586	8.7e-07
RP11-1299A16,3,1	3.68586	0.0057
GBP2	3.6782	9.3e-22
UNC5CL	3.6782	7e-12
RP11-500G22,2,1	3.6782	1.3e-06
LNX1-AS2	3.6782	0.02
BCMO1	3.67056	2.4e-14
AKR1C2	3.66293	2.8e-06
PPP1R1C	3.66293	0.00036
CP	3.6604	0.02
FNIP2	3.65786	1.2e-13
ANKRD45	3.65026	0.0011
MC1R	3.64016	2.7e-07
FAM134B	3.63763	1.1e-06
ANKRD20A19P	3.63763	0.0057
RCAN2	3.63763	0.027
PCDHGA6	3.62254	0.00032
UTRN	3.62003	0.0001
SDPR	3.61	2.7e-06
AC073263,1	3.61	0.049
HIST1H2AM	3.605	0.0041
EPHX3	3.59502	0.038
NR6A1	3.58507	3.8e-20
MYOM1	3.58258	2.2e-07
CDKL2	3.58258	1.3e-05
ELTD1	3.57514	0.00011
SELL	3.57266	4.5e-11
TRPV3	3.56771	3.7e-17
SLC16A13	3.56524	7.8e-17
RP11-553L6,5,1	3.56524	1.9e-07
RP11-424M22,3,1	3.56277	0.023
CTTNBP2	3.5603	1.2e-10
RP11-299G20,2,1	3.5603	0.033
RP11-469H8,8,1	3.55537	0.043
ALDH1L1-AS2	3.55045	0.034
AKR1C4	3.54307	5.5e-07
ZEB2	3.53326	0.00031
ARHGAP30	3.53081	1.4e-05
DMRT2	3.53081	0.0012
ZFYVE1	3.52592	1.2e-18
HCST	3.5186	0.02
SDCBP2	3.51616	1.4e-14
ZNF75A	3.51616	5.9e-10
RP11-357H14,12,1	3.51616	0.0054
CLEC3A	3.51372	0.0018
LCP1	3.51372	0.0048
CTD-2026K11,1,1	3.51372	0.013
BTN3A2	3.51129	6.6e-20
SNX18P13	3.50642	0.0067
RP11-524H19,2,1	3.50642	0.0087
CRISPLD2	3.49671	1.1e-12
C9orf172	3.49671	3.8e-12
RP11-834C11,7,1	3.49429	0.0018
POU6F1	3.48462	1.1e-07
MORN4	3.48462	0.00032
CEL	3.4822	0.001
IL29	3.47015	0.0033
SEMA3A	3.46775	2.3e-20
FAM183A	3.46295	2.2e-05
GPRASP1	3.46055	4.3e-06
HIST1H2APS4	3.46055	0.00068
HAS2-AS1	3.45815	7.5e-05
RP11-304L19,12,1	3.43426	0.029
OR13A1	3.42713	0.0027
TNFAIP3	3.42001	7.6e-05
RENBP	3.41527	0.00075
PTCHD2	3.41054	0.0013
IFITM10	3.40818	4.9e-11
PSPN	3.40818	1.7e-05
RP11-1036E20,9,1	3.40345	3.6e-09
HCG4P5	3.39874	0.0032
RP11-295K3,1,1	3.39168	1.2e-07
RP4-647C14,3,1	3.38698	0.0011
APOD	3.38229	2.6e-07
CPPED1	3.38229	0.0007
RPS6KA2	3.38229	0.043
ETV7	3.37995	6.1e-19
PGM2L1	3.37995	1.7e-05
FAM3C	3.37292	4.6e-20
C17orf109	3.37059	6.6e-13
DOCK11	3.36825	1.8e-06
CYP3A7	3.35427	0.00034
AC002451,3,1	3.34963	0.05
FAM214B	3.34035	1.7e-18
C17orf108	3.3311	0.0024
RP4-680D5,2,1	3.31268	0.013
NCEH1	3.30809	3.7e-19
NOVA1-AS1	3.30809	0.0019
SLCO5A1	3.3058	0.0017
MAFB	3.30351	1.1e-10
ICAM1	3.30351	2.6e-10
RP11-723O4,9,1	3.30122	0.0065
HCG4P7	3.30122	0.0072
PCDHB9	3.30122	0.051
AC007040,10,1	3.29893	0.034
MRGPRE	3.28752	0.013
ZBTB20	3.28297	0.00012
SCARNA11,1	3.28297	0.0057
DNAI1	3.28297	0.027
HPN	3.28069	8.4e-06
RAB15	3.27842	7.2e-19
LINC00319	3.27842	3.2e-06
PADI1	3.27842	0.026
CCL28	3.27388	4.4e-17
BCL6	3.27161	8.3e-12
TUSC3	3.26708	2.2e-05
RP11-43F13,3,1	3.26255	1e-05
UBE2L6	3.25577	5.6e-19
PTPRR	3.24676	0.00059
HLA-C	3.24226	7.1e-19
AKR1C3	3.24226	1.4e-10
RP5-1139I1,1,1	3.24226	6.2e-05
AC090774,1,1	3.24226	0.00039
MIR635	3.24001	0.013
AADAC	3.23328	0.0024
AC106722,1	3.23104	8.3e-08
HHLA2	3.2288	2e-10
TPK1	3.2288	2.4e-08
MAP3K10	3.22657	5.3e-17
ST7-AS1	3.22433	0.0012
ARL4C	3.2221	2.7e-05
PCDHB14	3.21763	0.0012
NPM2	3.2154	0.002
RP11-174G6,5,1	3.21095	0.003
MFGE8	3.20428	1.1e-10
FARP1-AS1	3.19762	0.019
KIAA1467	3.18656	2.1e-10
C1orf88	3.18435	0.014
GOLT1A	3.18215	7.3e-09
DNAH7	3.17994	1.2e-08
SHC3	3.17994	9.8e-05
C6orf25	3.17994	0.015
FAM13A-AS1	3.17774	1.1e-07
RRAS	3.17554	6.5e-18
NIPSNAP3B	3.17554	0.00098
RP11-10O17,1,1	3.16674	1.2e-08
RXFP4	3.16674	0.00036
IL1R2	3.15579	2.9e-11
CFB	3.1536	4.9e-15
CCDC148	3.1536	4.9e-11
ZNF547	3.15142	1.2e-11
ZNF25	3.14923	2.7e-12
SBK1	3.14705	4.1e-12
RP11-767N6,2,1	3.14705	8.7e-05
AC021066,1	3.14487	0.027
ZBTB47	3.14269	2.1e-13
RP1-80N2,3,1	3.14269	1.1e-08
RP11-669N7,2,1	3.14051	5.1e-05
RP1-140K8,5,1	3.13834	0.0046
FBXO2	3.13834	0.0077
CDKN2B	3.13834	0.018
MYLIP	3.12748	4.3e-17
TSPAN10	3.12531	0.019
RNF24	3.12315	1.1e-16
KRT40	3.12098	4.6e-13
RP4-639F20,1,1	3.11666	0.021
AC009113,1	3.10803	5.6e-06
PCDHAC2	3.10803	0.024
RP11-178D12,1,1	3.10588	0.0022
N4BP2L1	3.10157	1.8e-08
BATF2	3.10157	1.8e-06
BARX2	3.09942	7.2e-16
SLC25A34	3.09942	0.00071
RP11-337C18,8,1	3.09728	0.0045
AQP11	3.09513	2.2e-12
KIAA1024	3.09513	3.8e-07
PTHLH	3.09513	6.2e-05
LMBR1L	3.09299	6.2e-17
VNN2	3.09084	0.024
RP11-202A13,2,1	3.0887	0.011
RP11-167N4,2,1	3.08442	0.0027
PF4	3.08015	0.0013
FAM3C2	3.07801	4.9e-12
NRCAM	3.07588	0.0075
ANXA1	3.07162	1.9e-17
SAMD9L	3.07162	1.5e-06
ZDHHC1	3.06737	2.5e-13
CTD-2383M3,1,1	3.06312	0.019
CTD-3049M7,1,1	3.06312	0.021
C3orf25	3.06099	0.031
NMNAT2	3.06099	0.032
PPP2R5B	3.0504	7.4e-16
RP11-21L23,4,1	3.04618	0.0033
CFL2	3.03774	4.8e-14
GDAP1	3.03354	7.2e-08
KANK3	3.03143	0.031
RUNDC3A	3.02933	0.0058
CYP4B1	3.02723	0.00036
COL6A4P1	3.02723	0.00089
ATP1B1	3.02514	7.8e-17
IL1R1	3.02304	0.00049
PCYOX1L	3.01885	6.3e-13
KIAA1875	3.01258	0.00039
DFNB59	3.01258	0.0029
CEACAM22P	3.00632	0.0019
RP11-117B7,1,1	3.00632	0.0022
ABCA3	3.00632	0.0025
ADRB1	3.00632	0.0081
AC022182,1,1	3.00008	0.0034
RP11-122A3,2,1	2.998	0.0087
PCDHB16	2.99592	0.045
KCNJ2	2.99385	2.2e-07
FAM120C	2.9897	8.9e-12
ADRB2	2.9897	0.00023
AC009495,2,1	2.98763	4.7e-05
RP11-244O19,1,1	2.98763	0.017
CALCOCO1	2.98556	2.4e-16
CYP4F3	2.98556	8.7e-11
CCL14	2.98556	1.5e-08
SIRT4	2.98556	0.0019
ANKRD20A5P	2.98142	1.8e-06
ROPN1B	2.97935	2e-10
TRPS1	2.97935	1.7e-06
NLGN3	2.97935	0.0045
C17orf97	2.97317	5.4e-06
MGAT3	2.97111	1.3e-14
PRSS8	2.96699	2.9e-16
AC093726,6,1	2.96493	6e-11
RHEBL1	2.96083	4.8e-09
RP11-83N9,5,1	2.95878	0.0001
GS1-393G12,10,1	2.95672	0.00026
PRICKLE2	2.95468	0.00014
C19orf38	2.95263	0.044
CA11	2.95058	2.7e-09
ZNF503	2.94445	1.6e-14
VCAN	2.94445	0.036
SSTR1	2.94037	5.5e-08
AC005077,14,1	2.93427	7.3e-12
HDAC9	2.9302	0.00033
WAS	2.92614	4.2e-05
PLA2G4C	2.92411	1.8e-05
SLC34A3	2.92411	0.013
C5orf4	2.91804	7.1e-06
CACNG8	2.90996	0.03
TNFSF10	2.90392	1.3e-15
C15orf62	2.90392	2.4e-13
RP11-512M8,3,1	2.90392	2.1e-05
RP11-109A6,4,1	2.90392	0.031
TULP3	2.89788	2.2e-14
COL9A3	2.89588	9.5e-15
SEMA4F	2.89387	1e-11
SQRDL	2.88986	2.1e-12
RP11-386M24,6,1	2.88786	4.1e-05
MMP15	2.88586	2.2e-15
RP11-284M14,1,1	2.88386	0.042
PKHD1	2.88186	8.2e-09
RP1-179N16,6,1	2.88186	0.0023
ZNF396	2.88186	0.0025
RP11-1398P2,1,1	2.88186	0.0027
RASGRP3	2.88186	0.0037
RPA4	2.87587	0.019
IFITM1	2.87388	1.6e-15
SDR16C5	2.87388	3.4e-10
FAM46C	2.87388	3e-09
AK3P3	2.87189	0.0031
CALD1	2.87189	0.015
TSHZ1	2.8699	9.2e-15
HEY1	2.8699	0.0018
HIST1H1E	2.8699	0.018
LY6G6C	2.86394	0.0056
CCDC71L	2.85799	2e-11
C1orf126	2.85799	3.9e-09
SLC25A27	2.85799	1.3e-06
CTC-236F12,4,1	2.85601	2.1e-07
PSD	2.85403	0.00015
C11orf41	2.85008	0.027
JAZF1	2.85008	0.028
GMPR	2.84613	0.0064
SDC4	2.84415	6.1e-08
CLIC2	2.84415	2.8e-05
CD274	2.84415	0.0009
CCR1	2.84415	0.025
MYT1	2.84021	1.3e-05
NKX3-2	2.83825	0.031
KIAA0319	2.83628	5e-05
HLA-A	2.83431	4.9e-15
SMPD1	2.83039	9.8e-13
UNC5A	2.83039	1.5e-08
CTA-332P12,2,1	2.83039	0.0065
STARD4	2.82647	7.4e-15
BLNK	2.82647	2e-10
C1orf204	2.82647	0.01
CTD-2033D15,1,1	2.82647	0.02
RP11-53O19,1,1	2.82451	5.3e-07
RP11-631N16,2,1	2.82451	0.029
CTD-2031P19,3,1	2.82255	0.0028
HOXC4	2.8206	9.8e-11
UBA7	2.81864	1.7e-14
RP11-1036E20,8,1	2.81864	3.5e-05
GBP3	2.81474	1.6e-13
NOS3	2.81279	5e-11
RP11-196G18,22,1	2.80889	5.2e-13
ATP11C	2.80694	2.7e-06
ABCA13	2.80694	0.00049
RP11-23F23,2,1	2.805	0.01
MUC1	2.80111	5.5e-07
RP11-368D24__A,1,1	2.80111	0.0033
LAPTM4A	2.79917	1.1e-14
IL18	2.79917	4.8e-12
RP11-855O10,2,1	2.79917	0.016
AC105020,1	2.79723	0.0013
LIMS3	2.79336	0.0015
CLEC7A	2.79336	0.027
HLA-DOB	2.79142	4.1e-06
DRAM1	2.79142	1.3e-05
RORA	2.79142	0.032
RP11-204M4,2,1	2.78755	0.0043
TEAD2	2.78562	5.2e-12
UBXN10	2.78562	0.00012
HIST3H2A	2.77791	0.00079
IER5L	2.77406	0.00062
CXCL2	2.77406	0.027
C6orf225	2.77022	0.0057
XKR8	2.7683	6.6e-13
C7orf61	2.76638	0.0058
C4orf44	2.76638	0.0089
LAMC2	2.76063	1.4e-11
SLC26A9	2.76063	0.006
HIST1H4K	2.76063	0.05
GABARAPL1	2.75872	4.1e-05
EBF4	2.75681	0.001
ANG	2.7549	1.6e-06
RP11-375I20,6,1	2.7549	0.034
ZNF285	2.75299	1.5e-11
B3GNT1	2.74918	3.4e-07
VNN1	2.74918	7.6e-05
NKIRAS1	2.74537	1.9e-11
AMH	2.74537	0.0062
GJB4	2.74347	3.4e-05
MAPRE2	2.74157	4.4e-11
RP11-383J24,5,1	2.74157	3.4e-10
FMO4	2.73967	1.2e-05
MTMR11	2.73777	4.6e-07
HIST1H2BH	2.73777	0.00035
MEIG1	2.73777	0.045
MFNG	2.73587	1.1e-07
CTD-2147F2,1,1	2.73397	4.3e-09
NLRC5	2.73208	1.8e-06
HOXB5	2.73019	3.1e-12
GGN	2.7283	0.0022
LYST	2.72641	9.3e-10
KBTBD8	2.72452	0.00021
RP11-154P18,2,1	2.72452	0.043
FAM26E	2.71509	5.5e-08
ZSWIM5	2.71321	3.4e-08
ECM1	2.70945	4.2e-12
KAZALD1	2.7057	1.4e-11
SEC16B,1	2.70382	0.0018
RP11-492E3,2,1	2.70195	0.00023
RP11-845M18,6,1	2.70195	0.00078
LEF1	2.70195	0.0065
NRBP1	2.70008	9.1e-14
RP11-86H7,7,1	2.70008	0.00048
RP11-49I11,1,1	2.70008	0.0015
ZNF836	2.69634	8.1e-11
CTD-2377D24,4,1	2.68887	6.5e-05
RP5-842K24,2,1	2.68328	0.0089
GPX8	2.68143	0.0072
SPINK1	2.67771	7.6e-06
RP4-740C4,4,1	2.67771	0.0036
NAGK	2.674	4.7e-13
RP11-715J22,2,1	2.67215	0.02
BAI2	2.6703	4.6e-11
CXCL10	2.66475	0.019
CTSS	2.66106	3.6e-13
ZNF862	2.66106	2.9e-12
IFNB1	2.66106	0.047
CYR61	2.65737	2.2e-11
TFAP2C	2.65737	0.0002
ABCA5	2.65553	8.1e-11
SYTL4	2.65553	0.00087
PRSS27	2.65369	4e-05
RP5-1011O1,2,1	2.64634	0.024
RP11-173C20,2,1	2.64268	0.009
RP11-153M24,4,1	2.64085	8.1e-06
VAT1L	2.64085	0.0058
SYNPR-AS1	2.63902	0.00078
CYP2E1	2.63902	0.03
C17orf63	2.63353	5.9e-13
SAMD13	2.63353	1.1e-07
IGSF9	2.62989	5.4e-05
AP003068,12,1	2.62989	0.049
MAPK8IP1	2.62806	0.0032
SIDT1	2.62624	3.6e-12
DNAJB5	2.62624	1.1e-07
ZNF385C	2.62624	2e-05
CGB7	2.62624	0.00012
SERPINA4	2.62079	0.006
IL32	2.61534	0.0068
GUCY1A3	2.61353	0.00013
PLCL1	2.61353	0.00064
OPTN	2.61172	4.9e-09
KLK14	2.60991	0.0091
RP11-616K22,1,1	2.6081	0.014
LGALSL	2.60629	4.1e-12
ACVRL1	2.60629	0.027
ADCY4	2.60449	6.6e-10
ARSE	2.60449	7e-07
AF064858,10,1	2.60268	0.013
HIST4H4	2.60268	0.037
HIST2H2AA3	2.60088	0.041
GRPR	2.60088	0.049
CACNA1I	2.59728	0.004
FREM2	2.59548	1.1e-08
ACCN3	2.59368	8.4e-07
AC110619,2,1	2.59368	0.021
ZNF503-AS2	2.59009	0.008
ZNF10	2.58829	6.6e-09
RP11-757F18,5,1	2.58829	0.02
AC010900,2,1	2.58829	0.023
CGN	2.5865	1e-12
ADC	2.5865	6.2e-06
BBS12	2.58471	2.1e-09
RASSF9	2.58471	8.6e-05
TAS1R3	2.58291	8.2e-05
RP11-617D20,1,1	2.58112	7.7e-08
AL049840,1	2.58112	0.0052
ATP10B	2.57934	4.6e-07
CD74	2.57576	4.6e-10
FRMD6	2.57398	3.6e-08
RP11-37E23,5,1	2.57398	0.00066
KSR2	2.57219	2.3e-05
RP11-16N11,2,1	2.57219	0.023
ANKRD22	2.57041	1.9e-10
KRT83	2.56685	0.018
AQP5	2.56152	1.2e-11
B2M	2.55797	1.6e-12
LIPH	2.55797	2.7e-12
KLRC3	2.55797	0.012
EMP1	2.5562	1.6e-09
IL23A	2.5562	0.0015
AC007405,7,1	2.55443	0.0002
C9orf96	2.55443	0.0065
RP11-397E7,4,1	2.55443	0.03
RP1-228H13,5,1	2.55266	3.1e-06
ZNF821	2.55266	0.0016
NGEF	2.54912	1.3e-11
CTD-2292P10,4,1	2.54912	0.03
SOX4	2.54559	1.7e-12
PCDHGB2	2.54559	0.036
HOXC13	2.54383	2.8e-08
AC005077,12,1	2.54383	1.9e-07
CATSPERG	2.54206	1.6e-06
ADM	2.5403	8.3e-11
NAALADL2	2.5403	3.3e-09
HLA-H	2.53854	3.3e-07
SCNN1D	2.53854	0.00013
CTC-205M6,5,1	2.53678	3.7e-06
NPSR1	2.53503	0.017
MCTP1	2.53151	0.0033
PODNL1	2.53151	0.042
TTLL11	2.52976	8.3e-06
ADCY5	2.52801	3.7e-06
MMP11	2.52801	0.015
KISS1	2.52801	0.027
SAMD14	2.52625	2e-05
CCNB3	2.52625	0.0031
HIST1H2BN	2.5245	0.003
RP11-281P23,1,1	2.5245	0.017
RAG1	2.52275	6.2e-05
RP1-152L7,5,1	2.52101	1.3e-05
RSAD2	2.52101	0.019
SLC38A7	2.51926	1.6e-11
KIF3C	2.51751	0.0072
MAP3K12	2.51403	0.00077
RP11-93B14,4,1	2.51403	0.0056
PRSS22	2.51228	8.9e-12
MEIS1	2.51228	1.2e-07
SCAMP5	2.51054	0.0016
RP11-64D22,5,1	2.51054	0.033
RP11-59D5__B,2,1	2.50533	6.6e-07
DUSP10	2.50359	0.0012
PTPRCAP	2.49666	7.6e-06
IFI6	2.49493	6e-12
IFI16	2.49493	0.011
PPM1K	2.49147	5.6e-11
MGAM	2.49147	0.0083
C17orf103	2.48802	2.6e-07
CCDC158	2.48113	0.014
DST	2.47942	4.7e-09
KRT23	2.47942	0.014
CPEB4	2.4777	4.5e-05
RP11-318K12,1,1	2.47598	8.3e-05
RPS4XP16	2.47426	0.045
AHRR	2.47255	1.4e-08
FOXO4	2.47084	4.1e-07
NES	2.47084	0.00099
RP11-395B7,7,1	2.46913	1.8e-11
CDC42EP2	2.46741	3.9e-11
APOBR	2.4657	4.7e-05
RAMP1	2.4657	0.0014
RP11-114H23,3,1	2.46229	0.0016
GLIPR1	2.45888	3.1e-09
RP11-18C24,6,1	2.45547	9.8e-11
RP11-712B9,2,1	2.45547	0.014
FMO5	2.45377	1.1e-07
VILL	2.45377	0.0052
RDX	2.45037	2.8e-11
RP11-783K16,14,1	2.45037	5.6e-05
ARNTL	2.44867	9.3e-11
RP11-456P18,2,1	2.44698	0.0098
RP1-228P16,1,1	2.44698	0.016
CLCN6	2.44528	7e-11
MUC13	2.44359	2.2e-11
RP11-150O12,3,1	2.44359	1.8e-10
CHN2	2.44189	0.00019
RP11-263K19,6,1	2.4402	2.8e-05
DICER1-AS	2.4402	0.00033
SPTSSB	2.43682	1.2e-07
ZNF763	2.43682	0.0016
KRT17	2.43682	0.047
RP3-508I15,9,1	2.43344	0.0055
TMPRSS13	2.43176	3e-07
HOXB13	2.43176	9.2e-07
RAB30	2.43176	2.2e-05
TBCEL	2.43007	1e-05
CNTD2	2.43007	0.00051
SYS1-DBNDD2	2.43007	0.035
AC017116,8,1	2.42839	8.1e-06
RP11-8L2,1,1	2.42839	0.0014
EVI5L	2.42671	2.2e-09
C13orf44-AS1	2.42671	0.00065
CHPF	2.42503	9e-11
NBPF24	2.42503	0.0087
IFITM3	2.42167	2.7e-11
EMP3	2.42167	9.1e-07
NFATC4	2.42167	1.1e-05
CAP2	2.41999	1.1e-06
NPY6R	2.41999	0.0007
DGCR5	2.41999	0.016
MAN1A1	2.41831	2.4e-09
UCA1	2.41831	0.012
KIAA1377	2.41664	5.6e-09
RNF122	2.41496	7.9e-06
TCN2	2.41162	1.8e-10
ZNFX1	2.40827	3.1e-11
RP11-867G2,6,1	2.40661	0.00033
HOXC12	2.40661	0.0033
EID2B	2.40327	1.8e-06
CBLB	2.40327	3.4e-06
ZSWIM4	2.40161	1.2e-09
ZNF497	2.40161	6.5e-06
ANKRD34A	2.40161	4.2e-05
GAA	2.40161	0.00017
CYP39A1	2.40161	0.014
HOXA1	2.39828	1.8e-09
RP11-108K3,2,1	2.39662	0.0032
RGAG1	2.39496	0.034
ZNF658	2.3933	0.0019
RP11-114H23,1,1	2.39164	4.5e-07
J01415,23	2.38998	0.036
ALCAM	2.38833	1.5e-09
ATP6AP1L	2.38833	0.0014
KATNAL2	2.38667	0.038
SNX24	2.37841	7.1e-08
COL11A2	2.37677	0.00066
TMEM86A	2.37512	0.003
GLRX	2.37019	5.2e-07
C16orf85	2.37019	0.0043
ITGB8	2.3669	6.3e-10
ZNF385A	2.36526	4.4e-05
C7orf58	2.36526	0.013
PRCP	2.36362	3.9e-10
2014-09-04	2.36199	7.7e-06
RP11-181G12,2,1	2.36199	1.1e-05
TNFSF9	2.36035	0.00015
MMD	2.35545	2.8e-10
TMEM55A	2.35545	1.3e-09
ATAD3C	2.35545	8.4e-08
RP1-78O14,1,1	2.35381	0.019
RAET1E	2.35218	6.9e-05
REM2	2.35218	0.015
ISG20	2.35055	0.008
PDE6D	2.34892	4.8e-06
SLC17A7	2.3473	0.0073
RP11-513G11,1,1	2.3473	0.008
ABCC2	2.34404	0.0077
NTN4	2.34242	2.5e-05
MAP3K1	2.3408	2.4e-10
SWT1	2.3408	2.2e-08
CTB-131B5,5,1	2.3408	0.007
GPR176	2.33755	4.9e-07
PPP1R3B	2.33432	5.1e-10
SEMA3E	2.33432	7.5e-09
LMCD1	2.33432	7.1e-07
SLC8A2	2.33432	0.0012
IL18R1	2.33108	0.00017
SPRED3	2.32785	0.04
ABHD8	2.32463	1.6e-06
SMPDL3A	2.32141	1.4e-07
RASSF4	2.32141	3.7e-05
PAX9	2.31819	5e-07
RP11-967K21,1,1	2.31819	0.021
ZNF227	2.31659	1.1e-09
MAMDC4	2.31659	0.0083
YPEL3	2.31498	3.1e-09
DDX60	2.31338	1.4e-06
AOC2	2.31338	1.9e-05
CD163L1	2.31017	0.00027
LYPD3	2.30857	0.0019
NUAK1	2.30697	0.00096
HSD11B1L	2.30537	0.00048
RP5-864K19,4,1	2.30378	0.0058
AL035610,1,1	2.30378	0.012
ATP2B4	2.30218	9.1e-10
GAL3ST1	2.30058	2.1e-07
TMEM61	2.30058	0.0052
ERV3-1	2.29899	0.013
LL0XNC01-250H12,3,1	2.29899	0.023
LGALS9	2.2958	4e-10
CYP4F11	2.28945	0.0067
DPP4	2.28628	5.8e-09
PTAFR	2.28628	5.9e-06
KDELC1	2.28628	0.0019
MATN3	2.28628	0.0028
IL2RG	2.28469	0.051
ZNF235	2.28311	6.7e-08
ACSL1	2.27995	2.7e-06
SATB2	2.27995	0.018
AFAP1	2.27837	2.5e-09
RP11-429J17,5,1	2.27837	0.0023
KIAA1432	2.27679	1.6e-09
SNPH	2.27363	0.016
DMPK	2.27206	1.2e-09
KLK9	2.27206	0.029
ZNF274	2.27048	5.8e-07
CLDN9	2.27048	0.00071
FADS2	2.27048	0.026
OSCP1	2.26891	0.00018
TMEM2	2.26734	8.8e-10
CPEB3	2.26577	4.1e-06
C14orf45	2.26577	0.00021
GALNT4	2.26577	0.00025
IRS2	2.26577	0.028
SIRT2	2.26106	1.5e-09
PSMB9	2.26106	2.2e-09
RP11-412D9,4,1	2.25949	0.02
SPATA7	2.25636	0.0016
RP5-1024G6,5,1	2.25636	0.03
AC093734,11,1	2.2548	6.1e-07
FAM71F2	2.25168	0.024
SLC3A1	2.25168	0.032
C13orf15	2.25168	0.051
NFKB2	2.247	1.8e-06
AGFG2	2.24389	1.1e-08
XXbac-B444P24,8,1	2.24389	0.028
RP3-399L15,3,1	2.24389	0.03
APOL1	2.24233	1.7e-09
PCSK4	2.23923	0.0013
C9orf7	2.23767	3.6e-09
GRAMD1A	2.23767	6.3e-09
RAB8B	2.23148	7.2e-09
MKRN2-AS1	2.23148	0.00035
RP11-319G6,1,1	2.23148	0.005
SEZ6L2	2.22993	2.2e-05
DLG2	2.22839	0.0012
C1orf229	2.22839	0.012
TUBAL3	2.22839	0.039
MRAS	2.22684	0.00072
KLHL30	2.2253	2.4e-07
MEIS3	2.2253	4.8e-06
MKNK2	2.2253	4.6e-05
SLC22A9	2.2253	0.0074
LMF1	2.22376	1.4e-06
C19orf71	2.22376	0.046
ARL2	2.22068	3.2e-08
KLHL5	2.21914	2.2e-08
TMEM79	2.21914	4.3e-08
RARRES3	2.2176	3.9e-09
FAM3D	2.2176	3.7e-06
PPM1H	2.21606	4e-06
EFEMP2	2.21606	9.3e-05
CBLN1	2.21453	0.00095
CEACAM19	2.21299	5.1e-06
PDGFC	2.21146	4.8e-09
KIAA0247	2.21146	7.2e-09
LNX1	2.21146	1.2e-08
CTSL1	2.20687	3.7e-08
ARHGEF26-AS1	2.20534	1.3e-05
SCPEP1	2.20534	7.9e-05
RAPGEF3	2.20381	5.4e-09
RP11-114H23,2,1	2.20076	0.038
TSPAN1	2.19619	4.4e-09
FLVCR2,1	2.19619	3.5e-07
KLF8	2.19466	1.1e-05
KLHL24	2.19466	0.0021
RELL2	2.19162	1.8e-08
TNNT1	2.1901	0.0025
ZNF238	2.18859	1.2e-08
KCNIP3	2.18859	0.004
NEU1	2.18707	8e-09
RP11-336K24,6,1	2.18556	0.027
DLG4	2.18404	0.00046
TMTC1	2.18404	0.00098
HLA-F-AS1	2.18404	0.0027
PCAT1	2.18404	0.011
LRIG1	2.18102	1.3e-08
PEAR1	2.18102	4.5e-05
KAT2B	2.17799	3.5e-07
ZDHHC11	2.17648	1.2e-06
DHRS2	2.17648	0.0084
RHOBTB1	2.17498	1.1e-06
C9orf163	2.17498	0.0028
C11orf74	2.17196	6.5e-06
EMILIN1	2.17196	0.027
SNCAIP	2.17196	0.04
MUC20	2.17046	8.8e-09
TCAP	2.17046	0.00037
TMEM176B	2.17046	0.0049
PTGES	2.16745	0.0016
ZNF462	2.16445	0.0006
FURIN	2.16295	9.4e-09
FRY	2.16295	1.1e-06
TTC3P1	2.16295	1.3e-06
CERKL	2.16295	0.013
LRRC36	2.16145	0.035
SPINT1	2.15846	9.1e-09
C7orf13	2.15696	5.9e-07
GATA3	2.15547	8.2e-05
RP11-64D22,2,1	2.15547	8.6e-05
TM4SF1	2.15248	8e-09
SYT7	2.15248	1.6e-08
PPIC	2.15248	1.8e-08
TLR4	2.15248	3.4e-08
NUAK2	2.15248	2.8e-07
CLIP3	2.15248	3.3e-05
RRN3P1	2.15099	1.5e-07
ZSCAN30	2.15099	2.2e-06
FAM161B	2.15099	2e-05
C5orf54	2.1495	6.2e-07
RP11-30K9,6,1	2.1495	0.0055
CRIP2	2.14801	2e-08
RP11-541N10,3,1	2.14801	0.00016
DISP2	2.14503	2e-07
ARL4A	2.14206	1.5e-08
RIMKLA	2.14206	6.4e-07
AC007405,6,1	2.14206	0.00014
SOAT1	2.14058	3.7e-05
MSMP	2.13909	0.049
ERN2	2.13761	1.2e-07
DNAJB9	2.13761	7.4e-05
TLR3	2.13761	0.0042
RNASE10	2.13761	0.019
CAPN8	2.13761	0.026
RP11-22C11,2,1	2.13613	3.7e-06
ATG9B	2.13613	0.00015
BRSK2	2.13465	0.025
NR1H2	2.13317	2.1e-08
TMCC1	2.13317	2.8e-08
GPCPD1	2.13317	0.026
EGR4	2.13169	0.0096
PSORS1C1	2.13022	0.00021
BAAT	2.13022	0.0016
CLDN4	2.12874	1.8e-08
HECTD3	2.12874	2.6e-08
FLRT3	2.12874	5.6e-08
MALL	2.12727	1.6e-08
LINC00265	2.12727	0.00054
TBC1D9	2.12579	3.4e-08
RP11-93B14,5,1	2.12138	0.0085
SNORA70	2.11991	0.032
SLC28A3	2.11991	0.033
CBLN3	2.11844	5.5e-05
AF064858,11,1	2.11844	0.006
ATP7B	2.11404	8.6e-08
TDGF1	2.11404	0.0022
TAP1	2.11257	4.1e-06
IL34	2.11257	4e-05
GPR3	2.11257	0.0084
RDH10	2.10964	2.4e-06
TNNI3	2.10526	1.3e-06
ZNF643	2.10526	9.2e-05
C15orf52	2.1038	0.002
SYNJ2BP	2.10235	4.4e-07
AGER	2.09798	8.1e-05
GPC2	2.09507	0.00066
PITX2	2.09362	7.7e-07
DNAJA1P3	2.09362	0.031
HERC3	2.09072	1.8e-07
ZNF233	2.08927	0.00024
TMEM188	2.08782	2.1e-07
RP11-18H7,1,1	2.08782	0.016
ATXN1	2.08782	0.025
TIMP2	2.08638	7.2e-08
IFI35	2.08638	1.9e-05
ZNF433	2.08638	7.4e-05
TOR1B	2.08493	4.9e-08
TBC1D17	2.08349	5.7e-08
GS1-393G12,12,1	2.08349	0.00016
C9orf86	2.0806	5.2e-08
LETM2	2.0806	4.5e-05
RP13-122B23,8,1	2.07916	0.00037
CTC-471J1,2,1	2.07916	0.0078
IFI30	2.07772	1.2e-07
LGALS1	2.07772	0.00059
C6orf222	2.07772	0.0018
ERAP1	2.07628	8.7e-08
KIAA0895L	2.07628	0.028
CITED2	2.07484	6.3e-07
NOVA1	2.07484	0.00056
C5AR1	2.07484	0.014
RP11-126H7,3,1	2.07484	0.036
NR1H4	2.07484	0.046
CEACAM1	2.0734	5.6e-08
SCARF1	2.0734	0.00015
IL15	2.07197	1.4e-06
FAM131C	2.07053	0.039
ZNF284	2.06623	9.4e-05
CNPY4	2.0648	5.5e-05
ZDHHC11B	2.0648	0.0009
RNF216P1	2.06337	3.1e-07
RP1-102E24,8,1	2.06337	0.0068
FKBP7	2.06337	0.041
ZNF532	2.06194	1.4e-07
BAI1	2.06194	0.0062
AC092661,2,1	2.06194	0.029
PHF21A	2.06051	1.5e-07
PTPRB	2.05908	1.5e-07
TNKS1BP1	2.05765	7.2e-08
FGFBP3	2.05765	0.00031
C8G	2.05765	0.015
PRAGMIN,1	2.05623	1.2e-07
FUT8	2.0548	4.5e-06
CCT6B	2.05338	0.027
CTA-217C2,1,1	2.05196	9.3e-06
MAPK11	2.05196	0.0046
RP11-867G2,5,1	2.05196	0.044
DYRK2	2.05053	1.1e-07
ZNF225	2.05053	6.2e-06
PPAP2B	2.04911	6.7e-07
FAM55C	2.04769	4.9e-07
CRELD1	2.04769	5.3e-07
TRIM5	2.04627	8.6e-08
C6orf165	2.04627	0.014
PLAG1	2.04486	3e-07
ANKRD46	2.04486	3.3e-07
NFKBIZ	2.04486	0.006
RP4-697K14,7,1	2.04344	7.8e-08
ZNF230	2.04344	3.1e-06
PAQR6	2.04202	9e-07
RUSC2	2.04061	8.5e-06
CPEB2	2.04061	0.0085
C2orf55	2.0392	0.00011
AC092594,1,1	2.0392	0.0057
CLIC5	2.03778	7.4e-07
TRPV1	2.03778	2.9e-06
KCNC3	2.03778	0.026
EIF4E2	2.03637	1.4e-07
C10orf10	2.03637	0.0035
LATS2	2.03496	1.8e-07
RP11-357H14,7,1	2.03496	9e-07
RP11-356M20,1,1	2.03496	2.5e-05
C12orf70	2.03496	0.012
C5orf56	2.03214	3.2e-06
BAIAP3	2.03214	0.00019
RP11-110G21,1,1	2.03073	0.0034
RIC3	2.03073	0.015
ARRDC3	2.03073	0.016
NPEPPS	2.02933	1.4e-07
SSBP2	2.02933	2.4e-06
BTN2A2	2.02933	5.4e-06
ZNF329	2.02933	0.00072
TMEM92	2.02792	5.6e-07
NR5A2	2.02792	1.4e-06
CAPN13	2.02792	1.7e-05
AC058791,1,1	2.02651	0.00032
RP11-428C6,1,1	2.02511	2.1e-07
PPP1R18	2.02511	2.5e-07
PPFIA3	2.0223	5.9e-07
ACP2	2.0209	2.2e-07
ITGB6	2.0209	2.5e-07
DQX1	2.0195	0.023
CYP4V2	2.0195	0.024
NT5C3	2.0181	6.2e-05
RP11-420A23,1,1	2.0181	0.036
AL133493,2,1	2.0167	0.023
ZNF775	2.01531	5.6e-07
GPR158	2.01531	1.1e-06
GSN	2.01531	2.3e-06
SLC38A4	2.01531	7.3e-05
TUSC2	2.01391	4.3e-07
TAOK3	2.01391	4.5e-07
ST6GALNAC6	2.01391	0.0053
P4HA2	2.01252	3.5e-07
TMEM116	2.01112	3.2e-05
RP1-290I10,6,1	2.01112	0.0016
KCNH2	2.00973	4.4e-05
ZNF527	2.00973	6.6e-05
CECR6	2.00973	0.011
SEC61A2	2.00834	3.8e-06
MAPK6	2.00834	0.00074
STX19	2.00834	0.0019
PIK3R3	2.00694	2.9e-07
ACSS2	2.00694	0.00096
THRB	2.00694	0.0054
CFH	2.00555	2.6e-07
C11orf35	2.00555	2.3e-05
LRRC66	2.00555	0.00011
MYH14	2.00416	2.1e-07
MB	2.00277	0.048
CDC25B	2.00139	2.5e-07
HNRNPC	0.5	1.2e-06
PARVA	0.5	1.2e-06
RAB12	0.5	2.9e-06
HOXA10	0.499654	1.2e-06
ATP5SL	0.499654	1.5e-06
MRRF	0.499307	2.4e-06
AASDHPPT	0.499307	0.0057
RPL8	0.498961	8.7e-07
SUV39H2	0.498961	3.3e-06
MTHFS	0.498961	1.7e-05
RPSAP9	0.498961	3.1e-05
AHCY	0.498616	1e-06
DPH1	0.498616	3.6e-06
TRIM44	0.498616	8.6e-05
CCNG1	0.497925	1.1e-06
NUP37	0.497925	0.0023
PRMT3	0.49758	0.00036
TLCD2	0.49758	0.032
ADAT2	0.497235	0.0029
CMBL	0.496891	1.3e-06
RPS2P5	0.496546	0.0028
SV2A	0.496202	0.013
AEBP2	0.495858	1.8e-06
GAN	0.495858	3.2e-05
AQP1	0.495858	0.00025
OIP5-AS1	0.495515	8.7e-07
MIR31HG	0.495515	7.6e-05
CCDC86	0.495171	1.1e-06
RPL10P3	0.495171	0.012
TMEM216	0.494828	2.4e-06
PCYOX1	0.494828	2.2e-05
TMEM194B	0.494828	3.8e-05
DSG2	0.494485	9.6e-07
CCDC18	0.494485	2.1e-05
RPL7A	0.494143	6e-07
ACSL5	0.494143	7.3e-07
NUDT5	0.494143	8.6e-07
CUL5	0.494143	1.2e-06
SMARCAD1	0.494143	1.2e-06
2014-03-02	0.494143	1.7e-06
CTD-2192J16,15,1	0.494143	0.00012
USP45	0.4938	7.9e-05
NDRG3	0.493116	9.8e-07
STRA13	0.493116	0.0074
KIAA0528	0.492775	1e-06
C9orf82	0.492775	1.3e-06
TSPAN2	0.492775	0.026
USP40	0.492433	1e-06
CTD-2008A1,2,1	0.492433	5.9e-05
DGUOK-AS1	0.492433	0.042
RPSA	0.492092	5.3e-07
RP1-92O14,3,1	0.491751	0.016
RP11-51O6,1,1	0.49141	0.0059
FAM211B	0.49073	6.7e-05
AC100748,2,1	0.49073	0.00055
RAD21	0.49039	5e-07
CTBP1	0.49039	6.5e-07
CHST4	0.49039	0.026
MYCBP	0.49005	1.1e-06
NXT1	0.49005	2.2e-06
RP11-480I12,5,1	0.49005	0.032
NIP7	0.48971	8e-07
SNW1	0.48971	8.9e-07
MOB1A	0.489371	6.2e-07
NPM3	0.489371	9.2e-07
DCTPP1	0.489371	1.7e-06
TP53	0.489032	5.5e-07
ALYREF	0.488693	6.6e-07
GPATCH4	0.488693	8.7e-07
PRR11	0.488354	1.4e-06
NLN	0.48734	6.8e-07
UBE2D1	0.48734	4.3e-06
FAM86B1	0.486665	1.8e-05
MKI67IP	0.486665	0.027
RPL10	0.486327	2.9e-07
NOLC1	0.486327	4.1e-07
NSMCE4A	0.486327	9.1e-07
SHMT1	0.486327	8.7e-06
LINC00467	0.48599	0.00014
POLD2	0.485317	3.8e-07
ALDH9A1	0.485317	4.8e-07
MPP6	0.485317	2.3e-06
HPGD	0.485317	1.5e-05
DTYMK	0.485317	3.5e-05
SMC1A	0.484981	3.7e-07
MRPL1	0.484645	1.1e-06
UHMK1	0.484309	3.2e-07
SPAG1	0.484309	0.00025
GLUD1	0.483974	3.3e-07
RUVBL1	0.483974	3.4e-07
SMYD2	0.483974	8.4e-07
TUBB4B	0.483974	2.5e-05
MCM10	0.483974	0.011
RP1-199J3,3,1	0.483638	0.015
EBPL	0.483303	6.6e-07
RBPJ	0.483303	0.00012
NCL	0.482968	3.1e-07
DKC1	0.482968	4.5e-05
POLR3G	0.482634	3.4e-06
PLIN5	0.482634	0.0032
MTR	0.482299	6e-07
LIN9	0.482299	1.2e-06
RP11-398F12,1,1	0.482299	0.021
C10orf91	0.481965	0.028
RPL4	0.481631	2.2e-07
TOMM40	0.481631	2.8e-07
CYB5R2	0.481631	0.00018
QTRT1	0.481297	1.3e-06
VMA21	0.480964	3.2e-07
ARFGAP3	0.480964	9.9e-07
RDM1	0.480964	4e-05
SPDEF	0.480964	0.00097
AC017074,2,1	0.480964	0.022
XPR1	0.48063	2.3e-06
MAD2L1	0.48063	0.0071
TOR1A	0.479965	4.5e-07
UHRF1	0.479965	0.025
SUMO3	0.479632	2.4e-07
RRS1	0.479632	4e-07
GCA	0.479632	5.8e-07
UPK3A	0.479632	0.0039
MKI67	0.4793	2.2e-07
NEK6	0.478636	4e-07
MCAM	0.478636	3.4e-06
CMTM6	0.478304	2.4e-07
CREBL2	0.478304	4.5e-07
CTC-462L7,1,1	0.478304	0.006
PLS1	0.477973	2.3e-07
PET112	0.477973	1.9e-06
LYPLAL1	0.477973	2.3e-06
ITCH	0.477641	0.00058
TRAP1	0.477311	1.9e-07
TMX4	0.477311	3.2e-07
NDUFB5	0.477311	3.5e-07
SIKE1	0.477311	3.8e-07
ARHGAP19	0.477311	6.2e-05
TSR1	0.47698	2.7e-07
NME6	0.47698	1.4e-06
RP11-405L18,1,1	0.47698	0.0001
CTA-445C9,15,1	0.47698	0.0002
RPS16	0.476649	1.3e-07
SMC2	0.476649	2.5e-07
VRK1	0.476649	7.3e-07
AC005534,9,1	0.476649	0.00018
NWD1	0.476649	0.00071
BUB3	0.476319	2e-07
METAP2	0.475989	2e-07
ESCO2	0.475989	1.6e-06
WDR43	0.475989	0.00057
CXCR4	0.47533	1.3e-05
CTD-3107M8,4,1	0.47533	0.021
TWSG1	0.475	3.4e-07
TMTC3	0.475	5.7e-07
DHRS12	0.475	2.9e-06
GPRIN2	0.475	0.021
TMPO	0.474342	1.5e-07
ATP5J2	0.474342	4.8e-05
KCNMB4	0.474013	0.0015
HEATR1	0.473685	1.6e-07
ARHGAP11A	0.473685	1.8e-07
RP11-641D5,1,1	0.473685	0.017
RPLP0	0.473357	8.8e-08
MYO1C	0.472701	1.1e-07
IMPA2	0.472701	0.0016
TOP2A	0.472046	2.3e-07
RPL7AP6	0.471719	8.1e-06
RPL9	0.471066	8.4e-08
CLASP2	0.470739	2.9e-07
HIBCH	0.470739	3.2e-07
C4orf52	0.468461	2.9e-07
RPL5	0.468136	6.9e-08
PTGR1	0.468136	1.1e-07
PUS7L	0.467812	3.4e-07
EEF1B2	0.467488	6.3e-08
SSR1	0.467488	8.9e-08
EARS2	0.467488	1.1e-07
EIF3J	0.467488	0.03
C2orf88	0.467488	0.036
PYCRL	0.467164	2.6e-07
PIGA	0.467164	1.5e-06
PRPS1	0.46684	1.1e-07
DYNLL2	0.466516	8.3e-08
RP11-4O1,2,1	0.466516	2.4e-05
AC009403,2,1	0.466516	0.00011
ITPRIPL2	0.46587	2.4e-06
PRRT3-AS1	0.465547	0.0017
TBC1D24	0.465225	3e-07
RAP1B	0.464902	8.9e-08
RTN4IP1	0.464902	6.9e-06
PDSS2	0.46458	3.9e-07
PDSS1	0.46458	4.2e-07
CNGA1	0.463937	4.8e-05
C16orf45	0.463937	0.018
AC019178,1,1	0.463937	0.049
TM4SF4	0.463615	5.5e-08
COBLL1	0.463615	0.0027
RPS2	0.463294	4e-08
PBK	0.463294	5.7e-07
WDR35	0.462332	2.1e-07
SRPK1	0.462011	5.7e-08
HGSNAT	0.461052	6.1e-07
TIMM13	0.460413	6.8e-08
HS3ST1	0.460413	1.1e-07
PCCA	0.460413	1.5e-07
C3orf33	0.460413	9.2e-05
UCHL5	0.460094	7e-08
DHRS4L2	0.460094	1.5e-06
AC093106,7,1	0.459456	0.048
WASIR2	0.459138	0.017
ACSS1	0.45882	4.2e-08
GPI	0.45882	1e-07
RCL1	0.45882	1.1e-07
PTCD2	0.458502	1e-06
OLA1	0.458184	3.7e-08
VPS26A	0.457867	4.1e-08
RRM1	0.457867	0.0007
CAMK2N2	0.457867	0.024
SLC2A9	0.457233	0.00051
FARSB	0.456916	3.9e-08
TBL2	0.456916	4.9e-08
RPS3A	0.456599	1.9e-08
BCCIP	0.456599	4.6e-08
MGAT2	0.456599	6.8e-08
RSPH1	0.456283	1.3e-06
FAM120AOS	0.455967	0.0055
PCYT1A	0.455651	4.5e-08
TIGD2	0.455651	0.00013
UBA2	0.455335	2.3e-08
SLC8A1	0.455335	0.00017
ATXN3	0.455019	1.8e-06
NKRF	0.454704	5.2e-08
FAHD1	0.454704	1.1e-07
CTB-36H16,2,1	0.454389	0.0057
GNL2	0.454074	3.6e-08
MRPL9	0.454074	4.6e-08
ATP6V0A2	0.454074	6.8e-08
NCS1	0.454074	3.7e-06
LMNB1	0.454074	0.00012
AC068491,1,1	0.453445	2.6e-06
RP11-58E21,3,1	0.453445	3e-05
RPLP0P6	0.452817	5.8e-05
FAM175B	0.452503	6.2e-08
TMEM5	0.452503	4.4e-07
RPL7	0.45219	1.4e-08
MRTO4	0.45219	2.1e-08
NOM1	0.451876	4.9e-08
HPCA	0.450625	0.01
CDCA3	0.450001	0.0054
C5orf43	0.449689	1.9e-08
GMCL1	0.449689	2.8e-08
PTBP1	0.449378	1.2e-08
IKBIP	0.449378	8.5e-07
C15orf57	0.449066	4.2e-08
ATP6V1E2	0.449066	0.012
TXNDC5	0.448755	5.7e-07
RP11-187E13,1,1	0.447823	0.0006
FAM203B	0.446893	0.00057
AKR7A3	0.446583	0.00021
RP3-523K23,2,1	0.445964	6.9e-08
KLK1	0.445655	7.1e-05
MAP6D1	0.445655	0.0003
RP11-493L12,2,1	0.445346	0.0023
CTD-2523D13,2,1	0.445346	0.04
RP11-426A6,8,1	0.444421	0.018
SLC45A3	0.443806	6e-07
PHEX	0.443498	0.0094
RIOK1	0.443498	0.038
SFR1	0.443191	8.9e-07
RP11-304L19,1,1	0.443191	0.014
AMBP	0.442577	0.00049
CCNK	0.44227	1.3e-08
DHRS4	0.44227	3.7e-07
DSN1	0.44227	3e-05
NSF	0.441964	1.3e-08
AC004448,3,1	0.441658	1.3e-08
GRPEL1	0.44074	8.8e-09
GAS2L3	0.44074	2.8e-08
ECHDC3	0.440435	0.0024
MAP7D3	0.44013	1.3e-07
TCEA1	0.44013	0.018
RBBP5	0.439825	1.5e-08
F2RL1	0.439825	0.00058
UGT1A8	0.43952	2.1e-08
FAM105A	0.439215	1.9e-08
KRTCAP3	0.438911	2.6e-08
HLA-DMB	0.438911	9.6e-07
NUCKS1	0.438607	3.6e-09
ABCC6P2	0.437696	0.0079
POLE3	0.437392	3.9e-09
TFB2M	0.437392	1.8e-06
HMMR	0.437089	1.5e-07
HOPX	0.436786	0.0012
WNT11	0.436484	0.039
DHODH	0.436181	4e-08
COTL1	0.435879	4e-09
FAM83B	0.435879	1.6e-08
ICAM5	0.435879	0.02
RP11-279N8,3,1	0.435577	0.031
MAPK13	0.435275	2.9e-09
ABHD3	0.435275	2.5e-08
ABCG2	0.435275	9.3e-08
RCOR2	0.435275	0.0019
TGFBI	0.434974	4.3e-09
GPD1L	0.434672	2.7e-08
RP11-15N24,4,1	0.434672	0.0028
KRT8	0.434371	2.7e-09
CPNE7	0.434371	0.0008
RAPGEF5	0.433769	1.5e-08
AC040934,1	0.433769	1.2e-05
C20orf30	0.433469	2.8e-09
FAM86A	0.433469	3.6e-08
CERS2	0.433168	1.9e-09
FAM117B	0.432868	9.3e-09
RNF26	0.432568	1.5e-05
ANXA10	0.432269	1.1e-07
HEATR7B1	0.432269	0.012
KCTD12	0.431072	2.6e-07
NDUFAF2	0.430773	1.3e-08
SORD	0.430773	1.5e-08
MCM5	0.430475	0.0022
KIAA1958	0.429878	6.9e-09
RPS3AP6	0.429878	1.5e-06
GGT6	0.428391	1.9e-05
KIAA1143	0.427501	4e-09
GNGT1	0.427501	0.0083
HEG1	0.426317	0.025
ITGAV	0.426022	1.3e-09
MSH3	0.425727	4.3e-09
GARNL3	0.425727	0.0029
COX7A2L	0.425432	9.9e-10
ORC1	0.425432	0.0046
POLR1E	0.425137	6.5e-09
PLBD1	0.425137	8.4e-08
ITGAE	0.424842	8.3e-08
RP11-1024P17,1,1	0.424842	0.025
RRP12	0.424254	0.048
FBL	0.42396	8e-10
RP11-30P6,6,1	0.423666	9.5e-06
FBXO27	0.423666	0.036
RP11-184I16,2,1	0.423373	0.038
AGK	0.422786	2.4e-09
RP11-122C9,1,1	0.422786	1.5e-07
ANO1	0.422493	7.2e-10
CHMP6	0.4222	1.4e-08
RPUSD1	0.421908	0.00082
CHCHD10	0.421616	1.7e-08
AC008038,1	0.421616	4.8e-08
FLVCR1	0.421323	3.2e-09
THNSL1	0.421031	1.7e-08
PFAS	0.421031	5.2e-07
DOLPP1	0.42074	1.4e-09
ERCC8	0.42074	3.6e-08
C17orf61	0.42074	1.5e-06
FABP5	0.420448	0.00053
CGREF1	0.420157	2.9e-09
C9orf103	0.420157	1.2e-06
UGDH	0.419866	0.00018
MCM4	0.419866	0.00085
VPS36	0.419575	8.2e-10
GBAS	0.419575	8.3e-10
DHX33	0.418994	1e-09
DEPDC7	0.418413	4.8e-08
TOMM22	0.418123	8.4e-10
MARC1	0.418123	2.3e-07
PRKDC	0.417544	1.2e-05
LIMA1	0.417255	3.8e-10
C5orf15	0.417255	6.3e-10
KRT8P3	0.417255	0.00012
NCAPD2	0.416966	4.1e-10
WDR36	0.416966	5.9e-10
DPH3	0.416966	4.8e-09
SUCLG2	0.416677	6.6e-10
C11orf82	0.416677	3.8e-09
EFCAB2	0.416099	1.3e-05
CITED1	0.416099	0.016
GJA5	0.415811	0.0087
SLC22A18AS	0.415523	1.6e-07
DNM1L	0.415235	4.9e-10
HN1L	0.414947	2.8e-10
EFHD2	0.414947	3.8e-10
HEYL	0.414947	0.0081
TGFBR3	0.41466	0.0002
RABL3	0.414372	1.3e-09
SYNGR4	0.414372	0.012
KIAA0101	0.413512	0.0004
PADI3	0.413512	0.011
SCP2	0.413225	3e-10
METAP1D	0.413225	1.2e-08
POLR2C	0.412653	3.5e-10
PHGR1	0.412653	1.2e-06
ZRANB3	0.412081	1.6e-08
HELLS	0.411796	3e-05
NUP54	0.41151	4.1e-10
MAP2K1	0.411225	2.2e-10
RP11-597D13,9,1	0.411225	2.6e-05
2014-09-08	0.41094	2.4e-10
TFAP4	0.409235	9.8e-10
PLTP	0.409235	8.1e-09
RPL3P4	0.409235	2.8e-06
OXCT1	0.409235	0.00077
EIF4EBP3	0.408951	2.7e-05
TH	0.408951	0.009
AC016839,1	0.408951	0.013
CD6	0.408668	0.00014
CTD-2006C1,2,1	0.408102	1e-05
FAM86EP	0.40669	2.8e-07
CD3EAP	0.406408	1.7e-10
PPP1R1B	0.406126	4e-07
RFFL	0.406126	1.3e-05
FKBP10	0.405845	1.9e-10
SEC23B	0.405564	1.4e-10
GFM1	0.405283	1.3e-10
FAM49B	0.405002	8.5e-11
LCK	0.404721	0.046
AF127936,7,1	0.404441	2.9e-06
TGFB1	0.404441	0.00014
C11orf75	0.40416	3.1e-05
GNPNAT1	0.40388	7.1e-10
CDC20	0.40388	0.0028
NME4	0.403601	6.4e-10
IBA57	0.403601	7.1e-10
ALDH18A1	0.403321	7.4e-11
OBSCN	0.403321	1.2e-09
BMP8B	0.403321	1e-07
BRI3BP	0.403321	1.8e-07
PLEKHA3	0.403321	4.9e-06
GTF2H3	0.403321	4.8e-05
WDR3	0.403041	1e-10
AC007383,5,1	0.402483	0.00062
MICALCL	0.402204	3.7e-06
DDN	0.401925	0.01
CTA-941F9,9,1	0.401647	0.025
AC020907,6,1	0.401647	0.026
SLCO2B1	0.400813	0.0011
NRBF2	0.400535	1.3e-09
CCDC28A	0.400535	2.2e-09
RP11-277P12,20,1	0.400535	1.6e-07
TGFB1I1	0.400535	1.1e-05
IL9R	0.400535	0.00084
UTP20	0.399703	9.3e-11
KIAA1462	0.399703	3.9e-10
HNRNPAB	0.398596	4.3e-11
SPEG	0.39832	2.5e-06
ETNK1	0.397768	1.3e-10
TEK	0.397768	0.016
RP11-466P24,2,1	0.397493	1.1e-06
TMEM101	0.396942	1.2e-10
DLAT	0.396667	4.1e-11
METTL1	0.396392	2.5e-09
DUS1L	0.396117	5.2e-11
RINL	0.395843	1e-08
ARL9	0.395843	0.02
SNHG13	0.395569	5e-10
SNX17	0.395295	4.4e-11
CDR2	0.395295	7.4e-11
C11orf51	0.395295	1.1e-09
HES6	0.395295	3.7e-07
MYC	0.395295	0.0069
EIF4B	0.394747	1.9e-11
XK	0.394473	6.4e-10
RP11-253E3,3,1	0.3942	4.1e-10
SCFD2	0.393927	3.5e-10
AVEN	0.393654	2.9e-10
RP11-529E10,6,1	0.392836	0.026
ARL15	0.392564	5.1e-11
SERPINB9	0.392564	0.035
ACTR3B	0.39202	2e-10
REEP3	0.391477	3.5e-11
AKAP7	0.391477	1.2e-06
GDF9	0.391477	0.005
IMPDH2	0.391206	1.6e-11
MAPK15	0.391206	0.0014
EXOC6	0.390664	3e-11
RP1-170O19,6,1	0.390393	0.00084
NXPH4	0.390393	0.0042
TMEM97	0.390123	3.1e-06
RPL23AP53	0.389852	0.02
CBFA2T3	0.389582	0.01
EFCAB11	0.389043	3.7e-08
PRICKLE1	0.389043	0.0008
C10orf103	0.389043	0.05
[truncated: 487 more rows]
