# Supplementary material for: NCOR1 Sustains Colorectal Cancer Cell Growth and Protects against Cellular Senescence
Source: Cancers (Basel). 2021 Sep 1;13(17):4414. doi: 10.3390/cancers13174414 (PMC8430780; doi:10.3390/cancers13174414)
Supplement: Supplementary file 1 [file cancers-13-04414-s001.zip › TableS3.xlsx]

## Sheet: Induced
		Caco-2/15		HT-29
		shNCOR1_655		shNCOR1_655
Symbol	Gene	Ratio	P-value	Ratio	P-value
ABCA6	ATP-binding cassette, sub-family A (ABC1), member 6	3.267	0.0036	6.63	0.00031
ACSL1	acyl-CoA synthetase long-chain family member 1	3.461	1.2e-44	2.28	2.7e-06
ADRB1	adrenoceptor beta 1	2.051	0.016	3.006	0.0081
AKAP12	A kinase (PRKA) anchor protein 12	9.994	7.4e-12	5.996	9.4e-12
AKAP6	A kinase (PRKA) anchor protein 6	2.886	1.3e-05	3.869	8.6e-10
AKR1C1/AKR1C2	aldo-keto reductase family 1, member C2	2.38	1.2e-21	3.663	2.8e-06
AKR1C3	aldo-keto reductase family 1, member C3	2.826	9.4e-21	3.242	1.4e-10
AKR1C4	aldo-keto reductase family 1, member C4	12.168	1.7e-05	3.543	5.5e-07
ALCAM	activated leukocyte cell adhesion molecule	4.853	2.1e-11	2.388	1.5e-09
ALDH1A2	aldehyde dehydrogenase 1 family, member A2	4.942	1.8e-05	11.267	1.9e-10
ANGPTL3	angiopoietin-like 3	2.032	0.029	8.963	0.0032
ANKRD22	ankyrin repeat domain 22	3.735	0.025	2.57	1.9e-10
ANXA1	annexin A1	12.871	1e-27	3.072	1.9e-17
ARHGAP25	Rho GTPase activating protein 25	2.975	0.0014	3.748	0.0024
ARHGAP6	Rho GTPase activating protein 6	8.363	2.4e-14	13.929	1.1e-31
ARL4A	ADP-ribosylation factor-like 4A	2.288	3.6e-23	2.142	1.5e-08
ATL1	atlastin GTPase 1	2.402	0.0076	3.732	2.7e-08
BAAT	bile acid CoA: amino acid N-acyltransferase (glycine N-choloyltransferase)	11.251	3.4e-12	2.13	0.0016
BARX2	BARX homeobox 2	2.961	0.005	3.099	7.2e-16
BDNF	brain-derived neurotrophic factor	23.039	9e-20	16.819	6.2e-75
BHLHE40	basic helix-loop-helix family, member e40	2.955	1.1e-46	4.211	6.7e-10
BIRC3	baculoviral IAP repeat containing 3	2.395	0.022	3.926	5.6e-12
BMPR1B	bone morphogenetic protein receptor, type IB	10.906	3e-09	3.761	0.0017
BTN3A1	butyrophilin, subfamily 3, member A1	2.549	4.5e-07	4.006	5.6e-24
BTN3A2	butyrophilin, subfamily 3, member A2	2.826	1.6e-05	3.511	6.6e-20
BTN3A3	butyrophilin, subfamily 3, member A3	2.753	1.2e-07	4.482	1.1e-25
C10orf10	chromosome 10 open reading frame 10	3.249	8.9e-23	2.036	0.0035
C1QTNF2	C1q and tumor necrosis factor related protein 2	3.706	0.0002	3.686	8.7e-07
C6orf165	chromosome 6 open reading frame 165	2.135	0.015	2.046	0.014
C8orf4	chromosome 8 open reading frame 4	6.53	3e-07	30.463	5.9e-05
CAB39L	calcium binding protein 39-like	4.093	4.1e-83	4.85	1.6e-08
CALD1	caldesmon 1	2.338	1.7e-05	2.872	0.015
CAPN13	calpain 13	2.227	1.6e-15	2.028	1.7e-05
CAPN8	calpain 8	7.008	2.1e-106	2.138	0.026
CARD16	caspase recruitment domain family, member 16	6.071	1.6e-09	94.223	2.8e-15
CBLN1	cerebellin 1 precursor	2.16	0.0012	2.215	0.00095
CCNB3	cyclin B3	4.281	1.6e-20	2.526	0.0031
CD109	CD109 molecule	2.791	3e-12	4.173	1.5e-07
CD163L1	CD163 molecule-like 1	4.942	0.0018	2.31	0.00027
CD274	CD274 molecule	3.272	0.00015	2.844	0.0009
CDK6	cyclin-dependent kinase 6	2.563	2.9e-40	4.179	9.1e-23
CDKN2B	cyclin-dependent kinase inhibitor 2B (p15, inhibits CDK4)	2.032	0.0006	3.138	0.018
CEACAM1	carcinoembryonic antigen-related cell adhesion molecule 1 (biliary glycoprotein)	6.242	8.6e-23	2.073	5.6e-08
CEACAM5	carcinoembryonic antigen-related cell adhesion molecule 5	14.551	1.8e-32	8.067	5.5e-05
CEACAM6	carcinoembryonic antigen-related cell adhesion molecule 6 (non-specific cross reacting antigen)	10.711	6.4e-20	8.392	0.0068
CHPF	chondroitin polymerizing factor	2.663	2.9e-23	2.425	9e-11
CLDN4	claudin 4	2.805	1.2e-15	2.129	1.8e-08
CLDN9	claudin 9	2.493	1.3e-05	2.27	0.00071
CLIC5	chloride intracellular channel 5	2.184	0.027	2.038	7.4e-07
CRIP2	cysteine-rich protein 2	2.19	0.00042	2.148	2e-08
CSF1	colony stimulating factor 1 (macrophage)	3.42	6.7e-11	7.301	2.4e-43
CXCL1	chemokine (C-X-C motif) ligand 1 (melanoma growth stimulating activity, alpha)	2.576	0.0001	8.168	3.9e-14
CXCL2	chemokine (C-X-C motif) ligand 2	2.385	8.1e-08	2.774	0.027
CXCL3	chemokine (C-X-C motif) ligand 3	4.124	3.1e-05	3.88	7.2e-05
CYP39A1	cytochrome P450, family 39, subfamily A, polypeptide 1	128.623	1.6e-07	2.402	0.014
CYR61	cysteine-rich, angiogenic inducer, 61	3.686	2.1e-06	2.657	2.2e-11
CYTIP	cytohesin 1 interacting protein	4.383	0.028	9.56	8.1e-07
DLG4	discs, large homolog 4 (Drosophila)	4.022	1.8e-11	2.184	0.00046
DNAH7	dynein, axonemal, heavy chain 7	3.132	0.0031	3.18	1.2e-08
DNAJC12	DnaJ (Hsp40) homolog, subfamily C, member 12	5.367	1.9e-08	5.205	2.5e-10
DNM3	dynamin 3	5.216	3.3e-06	11.456	4.5e-24
DOCK11	dedicator of cytokinesis 11	2.825	8.2e-09	3.368	1.8e-06
DOCK3	dedicator of cytokinesis 3	4.557	1.6e-09	3.829	1.2e-05
DSG4	desmoglein 4	28.051	2.2e-08	6.298	6.8e-07
DUSP10	dual specificity phosphatase 10	2.325	3.4e-11	2.504	0.0012
DUSP4	dual specificity phosphatase 4	2.341	0.024	3.978	1.7e-24
DUSP5	dual specificity phosphatase 5	6.974	2.6e-11	5.274	4.8e-10
ECM1	extracellular matrix protein 1	7.067	5e-76	2.709	4.2e-12
EGR4	early growth response 4	3.08	5e-05	2.132	0.0096
EIF4E2	eukaryotic translation initiation factor 4E family member 2	2.055	3.2e-23	2.036	1.4e-07
EMP1	epithelial membrane protein 1	3.333	1.1e-05	2.556	1.6e-09
EMP3	epithelial membrane protein 3	2.683	9.8e-09	2.422	9.1e-07
ENPP5	ectonucleotide pyrophosphatase/phosphodiesterase 5 (putative)	5.967	3.4e-23	7.76	2e-10
EPHB1	EPH receptor B1	2.227	0.0062	7.086	0.0019
ERN2	endoplasmic reticulum to nucleus signaling 2	6.869	0.028	2.138	1.2e-07
ETV7	ets variant 7	2.046	0.0021	3.38	6.1e-19
FAM134B	family with sequence similarity 134, member B	3.015	9e-35	3.638	1.1e-06
FAM214B	family with sequence similarity 214, member B	2.083	1.3e-16	3.34	1.7e-18
FAM229B	family with sequence similarity 229, member B	2.073	0.0022	2.77	0.0057
FAM26E	family with sequence similarity 26, member E	2.235	5.9e-05	2.715	5.5e-08
FAM46C	family with sequence similarity 46, member C	2.542	9e-38	2.874	3e-09
FGF11	fibroblast growth factor 11	2.645	0.0024	5.333	1.1e-24
FILIP1L	filamin A interacting protein 1-like	2.099	0.00035	3.74	4.2e-10
FLRT3	fibronectin leucine rich transmembrane protein 3	2.749	3e-07	2.129	5.6e-08
FNIP2	folliculin interacting protein 2	2.597	8.1e-39	3.658	1.2e-13
FXYD3	FXYD domain containing ion transport regulator 3	2.034	0.00018	4.311	5.9e-26
GBP2	guanylate binding protein 2, interferon-inducible	4.918	2e-08	3.678	9.3e-22
GBP3	guanylate binding protein 3	3.288	1.3e-05	2.815	1.6e-13
GBP5	guanylate binding protein 5	3.671	0.01	3.942	6.2e-05
GIMAP2	GTPase, IMAP family member 2	2.405	0.021	5.816	1.9e-15
GLIPR1	GLI pathogenesis-related 1	13.114	4.5e-33	2.459	3.1e-09
GPR111	G protein-coupled receptor 111	3.143	1.3e-15	5.7	4.6e-09
GPR137B	G protein-coupled receptor 137B	2.667	1e-14	4.246	4.4e-07
GPR87	G protein-coupled receptor 87	6.639	3.1e-05	4.426	6.2e-13
GPX8	glutathione peroxidase 8 (putative)	2.288	1.8e-07	2.681	0.0072
HAS2	hyaluronan synthase 2	6.22	7.7e-07	5.614	4.8e-20
HAS2-AS1	HAS2 antisense RNA 1	6.467	0.017	3.458	7.5e-05
HDAC9	histone deacetylase 9	4.704	0.021	2.93	0.00033
HIC1	hypermethylated in cancer 1	5.348	2.5e-05	5.007	3.6e-05
HIST1H1C	histone cluster 1, H1c	2.073	2.4e-21	6.94	2.7e-13
HIST1H2BC	histone cluster 1, H2bc	2.247	0.0002	6.63	4.8e-33
HIST1H4H	histone cluster 1, H4h	2.169	0.00012	7.27	6.8e-27
HLA-DOB	major histocompatibility complex, class II, DO beta	2.065	0.027	2.791	4.1e-06
HOXB5	homeobox B5	4.006	2.9e-10	2.73	3.1e-12
HOXC5	homeobox C5	2.289	5.4e-16	7.765	4.2e-12
HOXC9	homeobox C9	2.173	2.7e-08	4.087	4.1e-09
HYAL1	hyaluronoglucosaminidase 1	4.299	0.0013	3.91	2.3e-10
ICAM1	intercellular adhesion molecule 1	2.299	2.1e-16	3.304	2.6e-10
IFI16	interferon, gamma-inducible protein 16	3.758	0.00055	2.495	0.011
IGFL2	IGF-like family member 2	4.942	4e-19	4.554	2e-07
IGSF10	immunoglobulin superfamily, member 10	4.098	7.8e-14	8.791	1.7e-28
IL11	interleukin 11	2.18	0.0015	5.367	1.2e-15
IL15	interleukin 15	5.476	7.8e-10	2.072	1.4e-06
IL1R2	interleukin 1 receptor, type II	2.042	1.5e-21	3.156	2.9e-11
IRGM	immunity-related GTPase family, M	4.371	0.0016	7.879	0.00066
ISL1	ISL LIM homeobox 1	3.877	0.00017	3.824	1e-22
ITGA10	integrin, alpha 10	4.275	1.7e-10	6.873	2.6e-09
ITGB6	integrin, beta 6	12.338	1e-35	2.021	2.5e-07
ITGB8	integrin, beta 8	2.027	4.2e-13	2.367	6.3e-10
JAKMIP2	janus kinase and microtubule interacting protein 2	2.015	0.04	4.228	2.5e-08
JAZF1	JAZF zinc finger 1	4.701	0.049	2.85	0.028
KCND1	potassium voltage-gated channel, Shal-related subfamily, member 1	2.676	3.8e-05	4.99	9.9e-13
KCNH8	potassium voltage-gated channel, subfamily H (eag-related), member 8	6.48	0.014	4.414	0.0002
KCNN2	potassium intermediate/small conductance calcium-activated channel, subfamily N, member 2	6.075	0.0038	5.337	0.02
KIAA0319	KIAA0319	3.877	1.6e-15	2.836	5e-05
KIAA1467	KIAA1467	7.972	2e-111	3.187	2.1e-10
KIF3C	kinesin family member 3C	2.038	9.1e-12	2.518	0.0072
KRT17	keratin 17	12.415	7.2e-06	2.437	0.047
KRT23	keratin 23 (histone deacetylase inducible)	2.922	0.00011	2.479	0.014
KRTAP3-1	keratin associated protein 3-1	11.852	2.2e-12	6.109	4.1e-09
KYNU	kynureninase	2.208	3.2e-11	4.823	1.8e-25
LAMC2	laminin, gamma 2	3.885	1.2e-22	2.761	1.4e-11
LEPREL1	leprecan-like 1	2.12	1.5e-24	4.695	1.4e-26
LGALS1	lectin, galactoside-binding, soluble, 1	4.704	1.3e-08	2.078	0.00059
LIPH	lipase, member H	4.087	4.5e-19	2.558	2.7e-12
LOC100996758/NPY4R	neuropeptide Y receptor Y4	3.885	7.9e-06	5.618	0.048
LRRC36	leucine rich repeat containing 36	6.203	1.9e-23	2.161	0.035
LTB	lymphotoxin beta (TNF superfamily, member 3)	4.076	0.02	5.22	1.6e-06
LUM	lumican	4.153	8.1e-33	7.067	4.9e-17
LY6G6C	lymphocyte antigen 6 complex, locus G6C	4.296	0.00014	2.864	0.0056
LYST	lysosomal trafficking regulator	2.296	1.7e-07	2.726	9.3e-10
MAPK11	mitogen-activated protein kinase 11	2.585	1.4e-10	2.052	0.0046
MAPK8IP2	mitogen-activated protein kinase 8 interacting protein 2	5.296	1.2e-46	6.931	1.7e-11
MAPRE2	microtubule-associated protein, RP/EB family, member 2	3.709	1.7e-35	2.742	4.4e-11
MATN3	matrilin 3	3.74	2.2e-66	2.286	0.0028
MEIS3	Meis homeobox 3	2.227	6.7e-15	2.225	4.8e-06
MFNG	MFNG O-fucosylpeptide 3-beta-N-acetylglucosaminyltransferase	3.008	0.00039	2.736	1.1e-07
MGAT5B	mannosyl (alpha-1,6-)-glycoprotein beta-1,6-N-acetyl-glucosaminyltransferase, isozyme B	2.359	1.3e-10	4.87	0.035
MMD	monocyte to macrophage differentiation-associated	4.067	4.4e-85	2.355	2.8e-10
MMP13	matrix metallopeptidase 13 (collagenase 3)	14.065	0.00096	5.692	7.8e-05
MMP15	matrix metallopeptidase 15 (membrane-inserted)	3.169	7.5e-58	2.886	2.2e-15
MUC1	mucin 1, cell surface associated	2.467	4.2e-06	2.801	5.5e-07
MUC13	mucin 13, cell surface associated	2.755	1.4e-10	2.444	2.2e-11
MYLIP	myosin regulatory light chain interacting protein	2.123	1.1e-24	3.127	4.3e-17
MYO3B	myosin IIIB	20.45	5e-13	5.307	0.0012
MYOM1	myomesin 1	3.769	2.4e-08	3.583	2.2e-07
NAV3	neuron navigator 3	10.105	2.3e-06	3.782	0.011
NCEH1	neutral cholesterol ester hydrolase 1	4.155	1.3e-70	3.308	3.7e-19
NCF2	neutrophil cytosolic factor 2	2.721	0.0065	11.472	5.7e-21
NCKAP1L	NCK-associated protein 1-like	6.812	0.0034	23.183	5.6e-06
NES	nestin	3.983	7.2e-20	2.471	0.00099
NKD1	naked cuticle homolog 1 (Drosophila)	2.815	1.4e-48	22.331	2.9e-19
NKIRAS1	NFKB inhibitor interacting Ras-like 1	2.149	5.5e-21	2.745	1.9e-11
NLRC5	NLR family, CARD domain containing 5	2.874	1.2e-19	2.732	1.8e-06
NOS3	nitric oxide synthase 3 (endothelial cell)	11.004	1.2e-07	2.813	5e-11
NR4A2	nuclear receptor subfamily 4, group A, member 2	3.187	7.1e-16	5.274	1.3e-30
NR4A3	nuclear receptor subfamily 4, group A, member 3	2.842	0.00023	6.58	0.00017
NR6A1	nuclear receptor subfamily 6, group A, member 1	2.136	5.7e-21	3.585	3.8e-20
NRCAM	neuronal cell adhesion molecule	2.029	8.4e-15	3.076	0.0075
NXF3	nuclear RNA export factor 3	10.267	1.8e-13	7.013	0.0058
NYAP2	neuronal tyrosine-phosphorylated phosphoinositide-3-kinase adaptor 2	7.428	0.005	7.037	2.3e-11
OPTN	optineurin	2.551	4e-11	2.612	4.9e-09
OSCP1	organic solute carrier partner 1	2.691	0.0057	2.269	0.00018
OSTM1	osteopetrosis associated transmembrane protein 1	4.076	3.2e-80	4.83	2e-30
P4HA2	prolyl 4-hydroxylase, alpha polypeptide II	2.278	8.8e-31	2.013	3.5e-07
PBXIP1	pre-B-cell leukemia homeobox interacting protein 1	2.926	9.3e-23	3.787	1.9e-11
PCDH7	protocadherin 7	7.135	9.8e-08	4.202	2.8e-09
PCDHB14	protocadherin beta 14	3.568	6.2e-05	3.218	0.0012
PCDHB16	protocadherin beta 16	3.885	0.039	2.996	0.045
PCDHGB2	protocadherin gamma subfamily B, 2	2.817	0.021	2.546	0.036
PCLO	piccolo presynaptic cytomatrix protein	3.821	9.1e-10	6.802	7.4e-10
PEAR1	platelet endothelial aggregation receptor 1	3.97	1.2e-05	2.181	4.5e-05
PGM2L1	phosphoglucomutase 2-like 1	2.89	3e-06	3.38	1.7e-05
PLA1A	phospholipase A1 member A	3.258	0.0023	13.023	0.003
PLA2G4C	phospholipase A2, group IVC (cytosolic, calcium-independent)	2.068	0.039	2.924	1.8e-05
PLAC1	placenta-specific 1	4.359	5.6e-42	21.496	4.3e-22
PLK2	polo-like kinase 2	2.992	3.7e-07	4.287	6.8e-28
PPFIA3	protein tyrosine phosphatase, receptor type, f polypeptide (PTPRF), interacting protein (liprin), alpha 3	2.094	0.0064	2.022	5.9e-07
PPP1R1C	protein phosphatase 1, regulatory (inhibitor) subunit 1C	2.328	8.4e-08	3.663	0.00036
PPP1R3F	protein phosphatase 1, regulatory subunit 3F	2.032	2.3e-11	4.211	5.3e-22
PPP2R5B	protein phosphatase 2, regulatory subunit B', beta	2.071	7.7e-08	3.05	7.4e-16
PRICKLE2	prickle homolog 2 (Drosophila)	13.187	4.9e-27	2.955	0.00014
PRSS22	protease, serine, 22	2.124	1.4e-05	2.512	8.9e-12
PRSS8	protease, serine, 8	2.876	3.5e-52	2.967	2.9e-16
PSORS1C1	psoriasis susceptibility 1 candidate 1	3.072	0.00024	2.13	0.00021
PTHLH	parathyroid hormone-like hormone	6.467	4.2e-10	3.095	6.2e-05
PTPRB	protein tyrosine phosphatase, receptor type, B	4.475	1.8e-10	2.059	1.5e-07
PTPRM	protein tyrosine phosphatase, receptor type, M	2.417	4.3e-36	6.95	5.2e-15
PTPRR	protein tyrosine phosphatase, receptor type, R	2.405	2.5e-09	3.247	0.00059
PVRL4	poliovirus receptor-related 4	5.3	0.048	4.374	3.5e-26
RAB15	RAB15, member RAS oncogene family	2.147	1.7e-18	3.278	7.2e-19
RAB30	RAB30, member RAS oncogene family	2.184	1.9e-23	2.432	2.2e-05
RAPGEF3	Rap guanine nucleotide exchange factor (GEF) 3	2.23	1.2e-08	2.204	5.4e-09
RAPGEF4	Rap guanine nucleotide exchange factor (GEF) 4	9.567	0.00042	5.502	8.1e-07
RASGRP3	RAS guanyl releasing protein 3 (calcium and DAG-regulated)	7.814	2.3e-43	2.882	0.0037
RASSF9	Ras association (RalGDS/AF-6) domain family (N-terminal) member 9	3.742	4.5e-09	2.585	8.6e-05
RENBP	renin binding protein	4.135	0.017	3.415	0.00075
RHEBL1	Ras homolog enriched in brain like 1	2.782	5.7e-18	2.961	4.8e-09
RNF24	ring finger protein 24	2.372	3.4e-13	3.123	1.1e-16
RNU6-1	RNA, U6 small nuclear 1	3.937	0.016	5.415	0.0097
RRAS	related RAS viral (r-ras) oncogene homolog	2.313	1.8e-09	3.176	6.5e-18
RTN2	reticulon 2	3.05	2e-07	4.29	2.5e-11
SAMD9L	sterile alpha motif domain containing 9-like	4.141	0.00086	3.072	1.5e-06
SBK1	SH3 domain binding kinase 1	2.19	0.011	3.147	4.1e-12
SCEL	sciellin	5.716	3.3e-19	6.695	9.6e-14
SDC4	syndecan 4	2.141	2.2e-07	2.844	6.1e-08
SEMA3A	sema domain, immunoglobulin domain (Ig), short basic domain, secreted, (semaphorin) 3A	2.152	1.8e-24	3.468	2.3e-20
SEMA4F	sema domain, immunoglobulin domain (Ig), transmembrane domain (TM) and short cytoplasmic domain, (semaphorin) 4F	2.556	3.6e-31	2.894	1e-11
SERPINI1	serpin peptidase inhibitor, clade I (neuroserpin), member 1	2.614	7.8e-19	8.392	2e-10
SLAMF7	SLAM family member 7	39.07	0.019	5.202	0.00096
SLC25A27	solute carrier family 25, member 27	16.033	6.5e-06	2.858	1.3e-06
SLC26A9	solute carrier family 26 (anion exchanger), member 9	2.803	4.4e-07	2.761	0.006
SLC46A3	solute carrier family 46, member 3	2.027	1.1e-05	4.588	1.1e-23
SLC8A2	solute carrier family 8 (sodium/calcium exchanger), member 2	3.059	0.036	2.334	0.0012
SMOC2	SPARC related modular calcium binding 2	3.227	3.1e-27	5.234	1.3e-10
SOX2	SRY (sex determining region Y)-box 2	2.39	5.8e-06	20.563	1.3e-10
SP5	Sp5 transcription factor	2.116	6.5e-05	5.032	4.1e-22
SPRR3	small proline-rich protein 3	21.01	2.6e-08	9.448	6.9e-12
SRPX2	sushi-repeat containing protein, X-linked 2	2.608	3.9e-15	4.698	0.0095
SYNJ2BP	synaptojanin 2 binding protein	2.623	1.4e-33	2.102	4.4e-07
TAP1	transporter 1, ATP-binding cassette, sub-family B (MDR/TAP)	2.352	1.8e-23	2.113	4.1e-06
TCAP	titin-cap	2.058	0.0026	2.17	0.00037
TCL6	T-cell leukemia/lymphoma 6 (non-protein coding)	3.56	1.9e-14	4.691	4.4e-11
TEAD2	TEA domain family member 2	2.428	3.3e-07	2.786	5.2e-12
TLR1	toll-like receptor 1	10.189	0.01	16.726	1.5e-06
TLR3	toll-like receptor 3	6	6.3e-21	2.138	0.0042
TLR6	toll-like receptor 6	5.913	0.0049	7.516	4.5e-36
TM4SF1	transmembrane 4 L six family member 1	2.646	2.3e-06	2.152	8e-09
TMED6	transmembrane emp24 protein transport domain containing 6	2.407	0.00011	4.426	0.0004
TMEM2	transmembrane protein 2	2.435	2.9e-10	2.267	8.8e-10
TMPRSS11E	transmembrane protease, serine 11E	9.58	0.00073	8.084	0.026
TMTC1	transmembrane and tetratricopeptide repeat containing 1	4.853	0.0053	2.184	0.00098
TNC	tenascin C	5.869	5.6e-09	3.792	2.7e-05
TNFSF9	tumor necrosis factor (ligand) superfamily, member 9	3.961	1e-19	2.36	0.00015
TP53INP2	tumor protein p53 inducible nuclear protein 2	3.006	5e-53	8.322	1.8e-30
TPH2	tryptophan hydroxylase 2	4.582	2.5e-07	6.779	4.1e-12
TREML2	triggering receptor expressed on myeloid cells-like 2	13.9	5.2e-09	7.185	3.5e-18
TRIM6	tripartite motif containing 6	2.355	1.3e-05	3.803	8.6e-13
TTC9	tetratricopeptide repeat domain 9	2.608	8.1e-25	7.679	1e-33
TTLL7	tubulin tyrosine ligase-like family, member 7	2.747	0.0085	4.585	3e-05
TUBA1A	tubulin, alpha 1a	3.432	0.0017	13.997	0.00058
TUBAL3	tubulin, alpha-like 3	3.119	9.3e-09	2.228	0.039
TULP3	tubby like protein 3	2.823	9.8e-46	2.898	2.2e-14
UBXN10	UBX domain protein 10	15.285	0.0096	2.786	0.00012
UCA1	urothelial cancer associated 1 (non-protein coding)	15.263	7.5e-19	2.418	0.012
UGT2B15	UDP glucuronosyltransferase 2 family, polypeptide B15	4.8	7.8e-07	4.135	5.4e-07
VCAN	versican	9.747	3.7e-15	2.944	0.036
VNN1	vanin 1	11.926	0.0031	2.749	7.6e-05
YPEL3	yippee-like 3 (Drosophila)	2.059	0.015	2.315	3.1e-09
ZBTB20	zinc finger and BTB domain containing 20	4.864	2.2e-13	3.283	0.00012
ZDHHC1	zinc finger, DHHC-type containing 1	3.509	1.6e-19	3.067	2.5e-13
ZNF503	zinc finger protein 503	2.301	1.3e-05	2.944	1.6e-14
ZNF608	zinc finger protein 608	3.215	1.3e-16	3.714	1.3e-20

## Sheet: Repressed
Tableau R_10: Gènes identifiés dans l'analyse RNAseq effectuée avec les Caco-2/15 et les HT-29 shNCOR1_655 étant diminués de plus de 2 fois et ayant un P-value minimal de 0,05.
		Caco-2/15		HT-29
		shNCOR1_655		shNCOR1_655
Symbole	Nom du gène	Ratio	P-value	Ratio	P-value
ADAMTSL4	ADAMTS-like 4	-4.266	1.1e-15	-3.821	0.043
ADI1	acireductone dioxygenase 1	-2.704	7.8e-43	-4.389	1.6e-26
AGMAT	agmatine ureohydrolase (agmatinase)	-2.17	1e-26	-3.218	2.3e-16
AK4	adenylate kinase 4	-2.848	6.3e-48	-4.463	1.2e-26
ALG14	ALG14, UDP-N-acetylglucosaminyltransferase subunit	-2.65	2.1e-13	-5.587	1.8e-26
ALG3	ALG3, alpha-1,3- mannosyltransferase	-4.417	3.2e-90	-4.184	1.7e-24
ALKBH8	alkB, alkylation repair homolog 8 (E. coli)	-2.302	9e-26	-3.125	2.6e-07
ANP32E	acidic (leucine-rich) nuclear phosphoprotein 32 family, member E	-2.612	5.5e-39	-2.78	2e-13
AQP1	aquaporin 1 (Colton blood group)	-4.8	3.5e-06	-2.017	0.00025
ARL15	ADP-ribosylation factor-like 15	-2.916	4.9e-14	-2.547	5.1e-11
B3GNT6	UDP-GlcNAc:betaGal beta-1,3-N-acetylglucosaminyltransferase 6 (core 3 synthase)	-3.256	0.047	-3.975	0.044
BMP8B	bone morphogenetic protein 8b	-4.711	2.2e-36	-2.479	1e-07
BRMS1L	breast cancer metastasis-suppressor 1-like	-2.906	1.1e-36	-3.322	1.1e-14
BTNL8	butyrophilin-like 8	-2.521	5.8e-35	-22.596	2.2e-29
C15orf57	chromosome 15 open reading frame 57	-2.329	1.5e-19	-2.227	4.2e-08
C2CD5	C2 calcium-dependent domain containing 5	-2.645	1.7e-40	-2.029	1e-06
C3orf33	chromosome 3 open reading frame 33	-2.813	2e-25	-2.172	9.2e-05
C5orf15	chromosome 5 open reading frame 15	-2.433	1.5e-33	-2.397	6.3e-10
CA12	carbonic anhydrase XII	-7.846	2.5e-105	-4.231	1.3e-25
CCDC170	coiled-coil domain containing 170	-7.69	3.2e-22	-4.532	5.8e-08
CDH1	cadherin 1, type 1, E-cadherin (epithelial)	-4.374	3.7e-96	-4.081	2.3e-09
CHCHD10	coiled-coil-helix-coiled-coil-helix domain containing 10	-2.417	3.1e-32	-2.372	1.7e-08
CHST3	carbohydrate (chondroitin 6) sulfotransferase 3	-3.106	2.4e-54	-3.653	1.2e-07
CLDN2	claudin 2	-2.142	1.3e-22	-10.541	3.5e-07
CNNM4	cyclin M4	-4.073	1.2e-74	-3.735	1.5e-20
COBLL1	cordon-bleu WH2 repeat protein-like 1	-2.621	8.3e-38	-2.157	0.0027
COL4A1	collagen, type IV, alpha 1	-3.204	1.5e-07	-3.74	0.0005
COX15	cytochrome c oxidase assembly homolog 15 (yeast)	-2.553	2.5e-36	-3.88	4.8e-22
CPNE7	copine VII	-3.145	2e-10	-2.302	0.0008
CXCL17	chemokine (C-X-C motif) ligand 17	-3.926	5.3e-05	-4.05	1.5e-09
CYP2W1	cytochrome P450, family 2, subfamily W, polypeptide 1	-4.874	4.9e-08	-4.767	2.2e-06
DAPK2	death-associated protein kinase 2	-2.634	3.2e-08	-2.848	0.00052
DCP2	decapping mRNA 2	-3.191	4.5e-51	-2.78	2.3e-13
DEPDC1	DEP domain containing 1	-3.465	7.2e-28	-4.167	2.9e-24
DERL3	derlin 3	-2.042	6.1e-08	-3.112	0.0025
DNM1L	dynamin 1-like	-2.014	2.3e-22	-2.408	4.9e-10
DNPH1	2'-deoxynucleoside 5'-phosphate N-hydrolase 1	-2.623	7e-33	-3.191	1.3e-07
DOLPP1	dolichyldiphosphatase 1	-2.038	4.1e-21	-2.377	1.4e-09
EBAG9	estrogen receptor binding site associated, antigen, 9	-2.126	3.8e-19	-2.992	7.1e-14
EFHD2	EF-hand domain family, member D2	-2.099	1.5e-22	-2.41	3.8e-10
EIF4B	eukaryotic translation initiation factor 4B	-2.021	4.4e-23	-2.533	1.9e-11
ETNK1	ethanolamine kinase 1	-2.359	8.2e-22	-2.514	1.3e-10
FAM117B	family with sequence similarity 117, member B	-2.039	4.5e-06	-2.31	9.3e-09
FAM131B	family with sequence similarity 131, member B	-3.24	5e-34	-3.147	2.6e-08
FAM98B	family with sequence similarity 98, member B	-2.868	4.8e-47	-3.364	2e-18
FKBP10	FK506 binding protein 10, 65 kDa	-2.383	6.9e-22	-2.464	1.9e-10
FOXJ1	forkhead box J1	-3.538	7.3e-12	-2.606	0.0011
FUOM	fucose mutarotase	-2.507	2.1e-23	-4.028	8.5e-19
GAMT	guanidinoacetate N-methyltransferase	-3.805	1e-69	-7.392	1.9e-06
GAS2L3	growth arrest-specific 2 like 3	-2.418	4.1e-09	-2.269	2.8e-08
GCA	grancalcin, EF-hand calcium binding protein	-2.574	9.3e-25	-2.085	5.8e-07
GCAT	glycine C-acetyltransferase	-2.99	3.6e-32	-2.838	3.4e-10
GFM1	G elongation factor, mitochondrial 1	-2.022	1.1e-22	-2.467	1.3e-10
GLUD1	glutamate dehydrogenase 1	-2.066	9.8e-06	-2.066	3.3e-07
GNA13	guanine nucleotide binding protein (G protein), alpha 13	-2.063	1.6e-22	-2.749	1.1e-06
HAL	histidine ammonia-lyase	-2.986	0.0079	-4.997	0.013
HAUS1	HAUS augmin-like complex, subunit 1	-2.321	1.9e-16	-3.106	1.4e-14
HEPACAM2	HEPACAM family member 2	-3.761	1.9e-05	-24.42	2.6e-12
ICAM3	intercellular adhesion molecule 3	-2.218	6.2e-14	-3.247	1.2e-08
ICOSLG/LOC102723996	inducible T-cell co-stimulator ligand	-2.788	1.1e-33	-2.988	8.1e-12
IDNK	idnK, gluconokinase homolog (E. coli)	-4.897	9.3e-18	-2.38	1.2e-06
IHH	indian hedgehog	-2.176	6e-22	-2.872	1.6e-08
IQCK	IQ motif containing K	-2.082	0.00031	-3.722	1.3e-14
IRAK1	interleukin-1 receptor-associated kinase 1	-3.385	2e-64	-3.336	1.1e-18
ISOC1	isochorismatase domain containing 1	-2.294	2.6e-29	-3.64	7e-20
JPH1	junctophilin 1	-3.437	4e-06	-6.097	2.3e-26
KIAA1958	KIAA1958	-2.359	1.2e-12	-2.326	6.9e-09
KLF2	Kruppel-like factor 2	-2.175	0.045	-5.007	0.00017
KLK1	kallikrein 1	-2.274	0.043	-2.244	7.1e-05
KPNA3	karyopherin alpha 3 (importin alpha 4)	-2.193	6.7e-28	-3.475	1.9e-19
LDLRAD3	low density lipoprotein receptor class A domain containing 3	-2.338	2.9e-28	-4.643	0.00019
LGALS2	lectin, galactoside-binding, soluble, 2	-4.193	1e-11	-19.454	2.8e-45
LRP8	low density lipoprotein receptor-related protein 8, apolipoprotein e receptor	-2.049	2.3e-16	-3.119	3.1e-07
MANEA	mannosidase, endo-alpha	-2.437	4.1e-27	-2.94	6.7e-07
MB21D2	Mab-21 domain containing 2	-2.301	2.1e-27	-2.585	0.032
MBNL3	muscleblind-like splicing regulator 3	-2.247	6.5e-18	-5.955	7.7e-36
MCM6	minichromosome maintenance complex component 6	-2.099	1.6e-25	-3.877	7e-09
MGAT2	mannosyl (alpha-1,6-)-glycoprotein beta-1,2-N-acetylglucosaminyltransferase	-2.175	6e-26	-2.19	6.8e-08
MPP1	membrane protein, palmitoylated 1, 55kDa	-2.098	9e-20	-6.08	2.3e-06
MTHFS	5,10-methenyltetrahydrofolate synthetase (5-formyltetrahydrofolate cyclo-ligase)	-2.924	1.5e-31	-2.004	1.7e-05
MUC3A	mucin 3A, cell surface associated	-2.004	7.7e-11	-3.301	1.9e-13
MYLK	myosin light chain kinase	-4.662	1.1e-86	-4.231	6e-18
NAA50	N(alpha)-acetyltransferase 50, NatE catalytic subunit	-4.813	3.6e-105	-6.63	1.9e-42
NAAA	N-acylethanolamine acid amidase	-2.289	2.8e-20	-3.422	3.2e-16
NCOR1	nuclear receptor corepressor 1	-4.234	1.6e-49	-7.195	3.5e-14
NDUFB5	NADH dehydrogenase (ubiquinone) 1 beta subcomplex, 5, 16kDa	-2.286	9.5e-23	-2.095	3.5e-07
NPM1	nucleophosmin (nucleolar phosphoprotein B23, numatrin)	-2.417	2.1e-36	-3.308	1.9e-18
NPNT	nephronectin	-3.543	3.2e-65	-3.378	4e-18
NRBF2	nuclear receptor binding factor 2	-2.244	6.2e-27	-2.497	1.3e-09
NSF	N-ethylmaleimide-sensitive factor	-3.154	1.3e-49	-2.263	1.3e-08
NSMCE4A	non-SMC element 4 homolog A (S. cerevisiae)	-2.674	6.5e-36	-2.056	9.1e-07
NT5DC1	5'-nucleotidase domain containing 1	-2.759	3.6e-41	-3.59	3.6e-19
OBSCN	obscurin, cytoskeletal calmodulin and titin-interacting RhoGEF	-3.117	7.5e-30	-2.479	1.2e-09
OGDHL	oxoglutarate dehydrogenase-like	-3.247	3.9e-45	-2.648	0.024
PDSS1	prenyl (decaprenyl) diphosphate synthase, subunit 1	-2.004	2.5e-17	-2.152	4.2e-07
PDSS2	prenyl (decaprenyl) diphosphate synthase, subunit 2	-2.01	7.2e-18	-2.152	3.9e-07
PDZD3	PDZ domain containing 3	-2.624	3.8e-09	-3.169	6.2e-07
PHEX	phosphate regulating endopeptidase homolog, X-linked	-3.439	6.6e-05	-2.255	0.0094
PHF19	PHD finger protein 19	-2.136	1.1e-24	-2.608	1.1e-11
PHGR1	proline/histidine/glycine-rich 1	-3.138	6.1e-14	-2.423	1.2e-06
PI4K2B	phosphatidylinositol 4-kinase type 2 beta	-5.445	3.7e-93	-4.901	5.9e-29
PIGA	phosphatidylinositol glycan anchor biosynthesis, class A	-2.283	2.2e-22	-2.141	1.5e-06
PLEKHA3	pleckstrin homology domain containing, family A (phosphoinositide binding specific) member 3	-2.043	2.5e-16	-2.479	4.9e-06
PLTP	phospholipid transfer protein	-2.004	2.2e-19	-2.444	8.1e-09
PPTC7	PTC7 protein phosphatase homolog (S. cerevisiae)	-2.687	5.3e-38	-2.632	6.4e-08
PREPL	prolyl endopeptidase-like	-2.428	5.1e-33	-2.643	4.5e-06
PRPF18	pre-mRNA processing factor 18	-2.051	1.8e-17	-2.743	1.6e-11
PSMD5	proteasome (prosome, macropain) 26S subunit, non-ATPase, 5	-2.178	3.7e-26	-2.708	1.5e-12
PSTPIP2	proline-serine-threonine phosphatase interacting protein 2	-2.56	1.6e-13	-8.92	1e-23
PTGDR2	prostaglandin D2 receptor 2	-4.222	0.00096	-3.824	0.014
PYROXD1	pyridine nucleotide-disulphide oxidoreductase domain 1	-2.075	3.9e-15	-3.209	0.031
RAB26	RAB26, member RAS oncogene family	-6.521	3.7e-06	-2.599	0.00012
RASL11A	RAS-like, family 11, member A	-2.723	1.6e-35	-10.246	2.4e-09
RB1	retinoblastoma 1	-3.057	1.2e-50	-4.202	1.9e-25
RCC2	regulator of chromosome condensation 2	-2.44	1.4e-35	-3.371	6.1e-19
REEP3	receptor accessory protein 3	-2.709	1.2e-43	-2.554	3.5e-11
RFC5	replication factor C (activator 1) 5, 36.5kDa	-2.412	6.2e-31	-2.992	4.2e-09
SACM1L	SAC1 suppressor of actin mutations 1-like (yeast)	-2.065	2.2e-22	-2.759	9.2e-13
SDC1	syndecan 1	-2.742	3.4e-45	-2.574	3.3e-05
SERPINA6	serpin peptidase inhibitor, clade A (alpha-1 antiproteinase, antitrypsin), member 6	-2.926	0.001	-37.661	3.3e-13
SFR1	SWI5-dependent recombination repair 1	-2.604	3.8e-19	-2.256	8.9e-07
SIKE1	suppressor of IKBKE 1	-2.259	1.3e-25	-2.095	3.8e-07
SKP1	S-phase kinase-associated protein 1	-3.078	6.4e-56	-3.156	6.3e-17
SLC16A1	solute carrier family 16 (monocarboxylate transporter), member 1	-2.565	2.8e-39	-3.069	3.8e-16
SLC22A18AS	solute carrier family 22 (organic cation transporter), member 18 antisense	-2.184	0.00056	-2.407	1.6e-07
SLC23A1	solute carrier family 23 (ascorbic acid transporter), member 1	-18.24	9.6e-93	-4.278	2.5e-13
SLC25A1	solute carrier family 25 (mitochondrial carrier; citrate transporter), member 1	-3.724	1.3e-68	-3.795	1.1e-06
SLC2A9	solute carrier family 2 (facilitated glucose transporter), member 9	-2.082	8.9e-15	-2.187	0.00051
SLC39A8	solute carrier family 39 (zinc transporter), member 8	-2.042	2.7e-09	-2.672	7.8e-09
SLC45A3	solute carrier family 45, member 3	-2.525	1.9e-21	-2.253	6e-07
SLC5A2	solute carrier family 5 (sodium/glucose cotransporter), member 2	-2.525	4.3e-07	-7.846	0.0016
SNRNP40	small nuclear ribonucleoprotein 40kDa (U5)	-2.161	4.4e-24	-2.975	6e-15
SNTA1	syntrophin, alpha 1	-2.213	1.2e-16	-4.649	3.6e-09
SNX17	sorting nexin 17	-2.239	9.9e-29	-2.53	4.4e-11
SPA17	sperm autoantigenic protein 17	-2.113	7.5e-12	-2.821	2.6e-11
SPOP	speckle-type POZ protein	-2.176	1.9e-26	-2.657	5.9e-07
SRPK1	SRSF protein kinase 1	-2.034	2.8e-23	-2.164	5.7e-08
STARD7	StAR-related lipid transfer (START) domain containing 7	-2.065	1.6e-24	-2.648	2.4e-12
SUCLG2	succinate-CoA ligase, GDP-forming, beta subunit	-2.114	6.1e-25	-2.4	6.6e-10
TAF4B	TAF4b RNA polymerase II, TATA box binding protein (TBP)-associated factor, 105kDa	-2.092	4.9e-11	-3.093	0.013
TERT	telomerase reverse transcriptase	-3.143	0.00025	-2.942	0.029
TFF2	trefoil factor 2	-2.87	1.5e-06	-7.679	2.5e-20
TGFBR1	transforming growth factor, beta receptor 1	-2.844	1.1e-44	-4.356	2.7e-23
THNSL1	threonine synthase-like 1 (S. cerevisiae)	-2.38	1.1e-24	-2.375	1.7e-08
TIMM23	translocase of inner mitochondrial membrane 23 homolog (yeast)	-2.553	1.8e-36	-3.668	4.8e-20
TMEM209	transmembrane protein 209	-2.961	1.9e-44	-2.795	6.3e-13
TMEM230	transmembrane protein 230	-2.228	3.1e-28	-2.307	2.8e-09
TMEM64	transmembrane protein 64	-3.456	7.6e-29	-3.923	1e-20
TMEM97	transmembrane protein 97	-2.283	2.2e-19	-2.563	3.1e-06
TP73	tumor protein p73	-4.031	2.3e-24	-4.646	5.2e-08
TPM3	tropomyosin 3	-2.245	7.3e-26	-5.426	8.6e-35
TXNRD1	thioredoxin reductase 1	-3.108	1.6e-36	-2.672	0.011
UHMK1	U2AF homology motif (UHM) kinase 1	-2.068	2e-18	-2.065	3.2e-07
UPK3A	uroplakin 3A	-10.246	2.3e-21	-2.085	0.0039
VPS36	vacuolar protein sorting 36 homolog (S. cerevisiae)	-2.435	1e-31	-2.383	8.2e-10
WBP1L	WW domain binding protein 1-like	-3.097	2.6e-47	-2.965	1.7e-14
WNT11	wingless-type MMTV integration site family, member 11	-3.473	3.9e-22	-2.291	0.039
ZNF664	zinc finger protein 664	-2.828	1.4e-47	-3.504	1.8e-12
